# Supplementary material for: Transcriptome Analysis Reveals the Immunoregulatory Activity of Rice Seed-Derived Peptide PEP1 on Dendritic Cells
Source: Molecules. 2023 Jul 5;28(13):5224. doi: 10.3390/molecules28135224 (PMC10343632; doi:10.3390/molecules28135224)
Supplement: Supplementary file 1 [file molecules-28-05224-s001.zip]

Archive with 2 entries (2 files):
- Supplementary materials.docx
- Table S7.xlsx
