# Supplementary material for: Transcriptome Analysis Reveals the Immunoregulatory Activity of Rice Seed-Derived Peptide PEP1 on Dendritic Cells
Source: Molecules. 2023 Jul 5;28(13):5224. doi: 10.3390/molecules28135224 (PMC10343632; doi:10.3390/molecules28135224)
Supplement: Supplementary file 1 [file molecules-28-05224-s001.zip › Table S7.xlsx]

## Sheet: Sheet1
DEGs	Uniprot Accession	Gene name	Control			Pep10			Pep100			Control_vs_Pep10		Control_vs_Pep100		GO annotation			KEGG Pathways	DEGs
			Control1	Control2	Control3	Pep10_1	Pep10_2	Pep10_3	Pep100_1	Pep100_2	Pep100_3	log2FoldChange	p value	log2FoldChange	p value	Biological Process	Cell Component	Molecular Function
1110002E22Rik		1110002E22Rik	0.222974	0.132756	0.143558	0.077886	0.053057	0.109326	0.021477	0.072419	0.045969	-1.0634	0.98889	-1.8588	0.042476					1110002E22Rik
1810008I18Rik	E0CYV9	1810008I18Rik	1.73715	1.85166	1.31697	1.204	0.786343	0.920589	3.63828	2.0972	1.62152	-0.31645	0.99988	1.3433	0.020108					1810008I18Rik
4930519F16Rik		4930519F16RIK	4.31092	4.26292	4.01413	2.08524	2.34523	2.24	3.86655	2.20924	3.33434	-0.82356	1.67e-07	-0.41706	0.99985					4930519F16Rik
9330111N05Rik	Q9D533	9330111N05Rik	8.97209	7.42894	8.64777	6.22186	6.84023	5.62573	5.83375	5.06107	5.37139	-0.4327	0.59289	-0.65587	0.0019963			GO:0004252,serine-type endopeptidase activity|GO:0004175,endopeptidase activity|GO:0017171,serine hydrolase activity|GO:0016787,hydrolase activity|GO:0003824,catalytic activity|GO:0070011,peptidase activity, acting on L-amino acid peptides|GO:0008233,peptidase activity|GO:0008236,serine-type peptidase activity	-	9330111N05Rik
Aar2		Aar2	6.38578	6.69003	6.68926	10.4759	11.0097	10.8929	7.00683	11.2175	6.81041	0.96337	6.52e-14	0.50109	0.99985					Aar2
Acta1	Q9D2V5	Acta1	9.81338	4.70165	9.33509	4.6679	5.3816	5.09682	3.45776	3.5093	2.54004	-0.66352	0.99988	-1.3442	0.0048932	GO:0022607,cellular component assembly|GO:0000244,spliceosomal tri-snRNP complex assembly|GO:0043933,macromolecular complex subunit organization|GO:0090304,nucleic acid metabolic process|GO:0034641,cellular nitrogen compound metabolic process|GO:0006807,nitrogen compound metabolic process|GO:0044237,cellular metabolic process|GO:0034622,cellular macromolecular complex assembly|GO:0071840,cellular…	GO:0032991,macromolecular complex|GO:0043231,intracellular membrane-bounded organelle|GO:0044464,cell part|GO:0005634,nucleus|GO:1990904,ribonucleoprotein complex|GO:0005623,cell|GO:0030529,intracellular ribonucleoprotein complex|GO:0044446,intracellular organelle part|GO:0043229,intracellular organelle|GO:0044428,nuclear part|GO:0044422,organelle part|GO:0044424,intracellular part|GO:0005622,int…	-	-	Acta1
Actg1	P68134	Actg1	566.751	415.548	433.734	307.915	332.865	305.472	327.837	309.773	296.354	-0.58364	0.11665	-0.63579	0.015846	GO:0019222,regulation of metabolic process|GO:0048468,cell development|GO:0003012,muscle system process|GO:0071840,cellular component organization or biogenesis|GO:0007517,muscle organ development|GO:0010604,positive regulation of macromolecule metabolic process|GO:0048869,cellular developmental process|GO:0007519,skeletal muscle tissue development|GO:0009612,response to mechanical stimulus|GO:00…	GO:0032432,actin filament bundle|GO:0015629,actin cytoskeleton|GO:0030016,myofibril|GO:0030017,sarcomere|GO:0043229,intracellular organelle|GO:0043228,non-membrane-bounded organelle|GO:0005622,intracellular|GO:0043227,membrane-bounded organelle|GO:0043226,organelle|GO:0042641,actomyosin|GO:0005856,cytoskeleton|GO:0001725,stress fiber|GO:0042995,cell projection|GO:0031982,vesicle|GO:0005615,extrac…	GO:0035639,purine ribonucleoside triphosphate binding|GO:0005488,binding|GO:0043167,ion binding|GO:1901363,heterocyclic compound binding|GO:1901265,nucleoside phosphate binding|GO:0001882,nucleoside binding|GO:0043168,anion binding|GO:0000166,nucleotide binding|GO:0001883,purine nucleoside binding|GO:0032549,ribonucleoside binding|GO:0017076,purine nucleotide binding|GO:0005524,ATP binding|GO:003…	-	Actg1
Afap1l1	P63260	Afap1l1	11.3147	10.956	11.9699	14.6283	16.7907	16.1055	16.0865	15.1984	16.0928	0.45128	0.029203	0.4298	0.014312	-	-	-	-	Afap1l1
Ajm1	Q8BZI0	Ajm1	0.014913	0.046007	0.002268	0.069064	0.091554	0.203963	0.185445	0.232725	0.232091	2.4782	0.59427	3.2798	0.0001984	GO:0009987,cellular process|GO:0034330,cell junction organization|GO:0016043,cellular component organization|GO:0044763,single-organism cellular process|GO:0071840,cellular component organization or biogenesis|GO:0045216,cell-cell junction organization|GO:0044699,single-organism process	GO:0098590,plasma membrane region|GO:0045177,apical part of cell|GO:0098589,membrane region|GO:0016324,apical plasma membrane|GO:0098805,whole membrane|GO:0070161,anchoring junction|GO:0044464,cell part|GO:0005623,cell|GO:0071944,cell periphery|GO:0005912,adherens junction|GO:0005886,plasma membrane|GO:0005929,cilium|GO:0044425,membrane part|GO:0016020,membrane|GO:0044459,plasma membrane part|GO:…	-	-	Ajm1
Ankrd1	Q9CR42	Ankrd1	126.772	101.867	134.876	72.5234	78.972	74.8038	66.9575	54.9981	55.0459	-0.66369	0.00082497	-0.90868	3.18e-08	-	-	GO:0005515(protein binding)	K21433 ANKRD1; ankyrin repeat domain-containing protein 1	Ankrd1
Arsg	Q3TYD4	Arsg	0.328913	0.196437	0.046226	2.59446	3.48873	2.57709	2.20031	2.6194	0.067547	3.1067	1.99e-07	2.3575	0.99985	GO:0044238,primary metabolic process|GO:0080090,regulation of primary metabolic process|GO:0019222,regulation of metabolic process|GO:0051047,positive regulation of secretion|GO:0051049,regulation of transport|GO:0048584,positive regulation of response to stimulus|GO:0048583,regulation of response to stimulus|GO:0034645,cellular macromolecule biosynthetic process|GO:0072359,circulatory system dev…	GO:0031974,membrane-enclosed lumen|GO:0030016,myofibril|GO:0030017,sarcomere|GO:0043229,intracellular organelle|GO:0043228,non-membrane-bounded organelle|GO:0043227,membrane-bounded organelle|GO:0043226,organelle|GO:0005737,cytoplasm|GO:0031981,nuclear lumen|GO:0005730,nucleolus|GO:0005634,nucleus|GO:0031674,I band|GO:0044424,intracellular part|GO:0043234,protein complex|GO:0032991,macromolecular…	GO:0019899,enzyme binding|GO:0001076,transcription factor activity, RNA polymerase II transcription factor binding|GO:0005488,binding|GO:0003676,nucleic acid binding|GO:0003677,DNA binding|GO:1901363,heterocyclic compound binding|GO:0031432,titin binding|GO:0001190,transcriptional activator activity, RNA polymerase II transcription factor binding|GO:0003714,transcription corepressor activity|GO:0…	mmu04142,Lysosome	Arsg
Bbx	Q8VBW5	Bbx	5.28632	6.17151	4.33116	3.57897	2.5691	3.75871	7.70382	6.47945	2.17966	-0.7792	0.039495	-0.30292	0.99985	GO:0048856,anatomical structure development|GO:0080090,regulation of primary metabolic process|GO:0019222,regulation of metabolic process|GO:0031326,regulation of cellular biosynthetic process|GO:0031323,regulation of cellular metabolic process|GO:0060348,bone development|GO:0090304,nucleic acid metabolic process|GO:0001501,skeletal system development|GO:0034641,cellular nitrogen compound metabol…	GO:0005737,cytoplasm|GO:0044446,intracellular organelle part|GO:0043231,intracellular membrane-bounded organelle|GO:0031981,nuclear lumen|GO:0043233,organelle lumen|GO:0005634,nucleus|GO:0044464,cell part|GO:0031974,membrane-enclosed lumen|GO:0005622,intracellular|GO:0005654,nucleoplasm|GO:0070013,intracellular organelle lumen|GO:0043229,intracellular organelle|GO:0044428,nuclear part|GO:0005623,…	GO:0097159,organic cyclic compound binding|GO:0005488,binding|GO:0003676,nucleic acid binding|GO:0003677,DNA binding|GO:1901363,heterocyclic compound binding	-	Bbx
Bhlhe40	O35185	Bhlhe40	38.3392	33.6218	34.4357	28.0967	26.204	27.2133	23.2	25.2958	25.6331	-0.38841	0.22484	-0.54018	0.00078186	GO:0032922,circadian regulation of gene expression|GO:0080090,regulation of primary metabolic process|GO:0019222,regulation of metabolic process|GO:1901362,organic cyclic compound biosynthetic process|GO:1901360,organic cyclic compound metabolic process|GO:0010605,negative regulation of macromolecule metabolic process|GO:0048511,rhythmic process|GO:0044092,negative regulation of molecular functio…	GO:0031974,membrane-enclosed lumen|GO:0043229,intracellular organelle|GO:0043228,non-membrane-bounded organelle|GO:0043227,membrane-bounded organelle|GO:0043226,organelle|GO:0005737,cytoplasm|GO:0031981,nuclear lumen|GO:0005730,nucleolus|GO:0005634,nucleus|GO:0005654,nucleoplasm|GO:0005794,Golgi apparatus|GO:0012505,endomembrane system|GO:0043231,intracellular membrane-bounded organelle|GO:004323…	GO:0033613,activating transcription factor binding|GO:0001076,transcription factor activity, RNA polymerase II transcription factor binding|GO:0005488,binding|GO:0003676,nucleic acid binding|GO:0003677,DNA binding|GO:0043425,bHLH transcription factor binding|GO:0070888,E-box binding|GO:0043426,MRF binding|GO:0001078,transcriptional repressor activity, RNA polymerase II core promoter proximal regi…	mmu04710,Circadian rhythm	Bhlhe40
Bmpr2	O35607	Bmpr2	2.70645	2.77633	2.6678	2.96386	2.90796	3.01202	4.42394	5.09689	3.72202	0.12428	0.0050201	0.60685	0.033998	GO:0006468(protein phosphorylation),GO:0007179(transforming growth factor beta receptor signaling pathway)	GO:0043235(receptor complex),GO:0016021(integral component of membrane),GO:0016020(membrane)	GO:0038023(signaling receptor activity),GO:0004675(transmembrane receptor protein serine/threonine kinase activity),GO:0004674(protein serine/threonine kinase activity),GO:0004672(protein kinase activity),GO:0046872(metal ion binding),GO:0005524(ATP binding)	K04671 BMPR2; bone morphogenetic protein receptor type-2 [EC:2.7.11.30]	Bmpr2
Btg2	Q04211	Btg2	167.909	75.5804	141.212	75.1117	72.3218	72.2624	72.9515	40.9667	49.0955	-0.81958	0.52183	-1.2735	0.020108	GO:0006479,protein methylation|GO:0044238,primary metabolic process|GO:0080090,regulation of primary metabolic process|GO:0019222,regulation of metabolic process|GO:0050685,positive regulation of mRNA processing|GO:0050684,regulation of mRNA processing|GO:0007612,learning|GO:1901652,response to peptide|GO:0007610,behavior|GO:0007611,learning or memory|GO:0043523,regulation of neuron apoptotic pro…	GO:0043230,extracellular organelle|GO:0031982,vesicle|GO:0044421,extracellular region part|GO:0043227,membrane-bounded organelle|GO:0031988,membrane-bounded vesicle|GO:0005576,extracellular region|GO:1903561,extracellular vesicle|GO:0065010,extracellular membrane-bounded organelle|GO:0043226,organelle|GO:0070062,extracellular exosome	GO:0001227,transcriptional repressor activity, RNA polymerase II transcription regulatory region sequence-specific binding|GO:0003700,transcription factor activity, sequence-specific DNA binding|GO:0005488,binding|GO:0005515,protein binding|GO:0001078,transcriptional repressor activity, RNA polymerase II core promoter proximal region sequence-specific binding|GO:0000982,transcription factor activ…	mmu03018,RNA degradation	Btg2
Cab39	Q06138	Cab39	29.5245	30.8639	30.103	17.5964	18.3305	16.2854	18.7714	17.2279	34.8779	-0.82691	4.41e-16	-0.45745	0.99985	GO:0018107,peptidyl-threonine phosphorylation|GO:0018105,peptidyl-serine phosphorylation|GO:0033138,positive regulation of peptidyl-serine phosphorylation|GO:0009893,positive regulation of metabolic process|GO:0019222,regulation of metabolic process|GO:0033674,positive regulation of kinase activity|GO:0033135,regulation of peptidyl-serine phosphorylation|GO:0031325,positive regulation of cellular…	GO:0005737,cytoplasm|GO:0005622,intracellular|GO:0043230,extracellular organelle|GO:0031982,vesicle|GO:0044421,extracellular region part|GO:0043227,membrane-bounded organelle|GO:0044464,cell part|GO:0005623,cell|GO:0031988,membrane-bounded vesicle|GO:0005576,extracellular region|GO:0044424,intracellular part|GO:1903561,extracellular vesicle|GO:0065010,extracellular membrane-bounded organelle|GO:0…	GO:0005488,binding|GO:0043169,cation binding|GO:0046872,metal ion binding|GO:0019207,kinase regulator activity|GO:0019887,protein kinase regulator activity|GO:0030234,enzyme regulator activity|GO:0019209,kinase activator activity|GO:0019899,enzyme binding|GO:0043167,ion binding|GO:0019900,kinase binding|GO:0008047,enzyme activator activity|GO:0005515,protein binding|GO:0098772,molecular function …	K08272 CAB39, MO25; calcium binding protein 39	Cab39
Ccny	Q8BGU5	Ccny	16.2564	15.3276	13.9534	10.5997	12.0719	10.9023	15.9223	9.64441	16.7957	-0.66128	0.001816	-0.29935	0.99985	GO:0019220,regulation of phosphate metabolic process|GO:0080090,regulation of primary metabolic process|GO:0019222,regulation of metabolic process|GO:0000086,G2/M transition of mitotic cell cycle|GO:0048583,regulation of response to stimulus|GO:0030111,regulation of Wnt signaling pathway|GO:0007165,signal transduction|GO:0007166,cell surface receptor signaling pathway|GO:0051716,cellular response…	GO:0000308,cytoplasmic cyclin-dependent protein kinase holoenzyme complex|GO:0000307,cyclin-dependent protein kinase holoenzyme complex|GO:0043229,intracellular organelle|GO:0071944,cell periphery|GO:0043227,membrane-bounded organelle|GO:0043226,organelle|GO:0005737,cytoplasm|GO:0031982,vesicle|GO:1902911,protein kinase complex|GO:0005634,nucleus|GO:0016020,membrane|GO:0031988,membrane-bounded ve…	GO:0019207,kinase regulator activity|GO:0019900,kinase binding|GO:0019887,protein kinase regulator activity|GO:0030234,enzyme regulator activity|GO:0019899,enzyme binding|GO:0019901,protein kinase binding|GO:0016538,cyclin-dependent protein serine/threonine kinase regulator activity|GO:0005488,binding|GO:0005515,protein binding|GO:0098772,molecular function regulator	-	Ccny
Cdt1	Q8R4E9	Cdt1	6.57628	6.27982	7.02458	2.54977	0.346541	0.847331	6.69011	7.89143	6.51792	-2.2824	0.00056436	0.047744	0.99985	GO:0080090,regulation of primary metabolic process|GO:0019222,regulation of metabolic process|GO:0031326,regulation of cellular biosynthetic process|GO:0031323,regulation of cellular metabolic process|GO:0090304,nucleic acid metabolic process|GO:0030174,regulation of DNA-dependent DNA replication initiation|GO:0034641,cellular nitrogen compound metabolic process|GO:0006807,nitrogen compound metab…	GO:0044446,intracellular organelle part|GO:0043231,intracellular membrane-bounded organelle|GO:0031981,nuclear lumen|GO:0043233,organelle lumen|GO:0005634,nucleus|GO:0044464,cell part|GO:0031974,membrane-enclosed lumen|GO:0005622,intracellular|GO:0005654,nucleoplasm|GO:0070013,intracellular organelle lumen|GO:0043229,intracellular organelle|GO:0044428,nuclear part|GO:0005623,cell|GO:0044424,intra…	GO:0003676,nucleic acid binding|GO:0097159,organic cyclic compound binding|GO:0005488,binding|GO:0005515,protein binding|GO:0003677,DNA binding|GO:1901363,heterocyclic compound binding|GO:0003682,chromatin binding		Cdt1
Cnppd1	Q8K158	Cnppd1	31.2611	38.0537	29.8571	19.5149	16.403	19.938	15.5652	10.801	20.5123	-0.82723	0.00016825	-1.0808	0.0041614	GO:1904029,regulation of cyclin-dependent protein kinase activity|GO:0019220,regulation of phosphate metabolic process|GO:0080090,regulation of primary metabolic process|GO:0019222,regulation of metabolic process|GO:0016310,phosphorylation|GO:0031323,regulation of cellular metabolic process|GO:0044237,cellular metabolic process|GO:0071900,regulation of protein serine/threonine kinase activity|GO:…	GO:0044425,membrane part|GO:0016021,integral component of membrane|GO:0016020,membrane|GO:0031224,intrinsic component of membrane	GO:0019899,enzyme binding|GO:0019901,protein kinase binding|GO:0019900,kinase binding|GO:0005488,binding|GO:0005515,protein binding	-	Cnppd1
Cnpy3	Q9DAU1	Cnpy3	43.3711	46.6621	42.6209	41.8795	19.105	48.3278	22.8125	22.8748	21.6484	-0.29075	0.99988	-1.0644	4.51e-30	GO:0002376,immune system process|GO:0050896,response to stimulus|GO:0006952,defense response|GO:0006950,response to stress|GO:0006955,immune response|GO:0045087,innate immune response	GO:0005737,cytoplasm|GO:0005783,endoplasmic reticulum|GO:0044464,cell part|GO:0043229,intracellular organelle|GO:0005623,cell|GO:0005622,intracellular|GO:0044444,cytoplasmic part|GO:0012505,endomembrane system|GO:0044424,intracellular part|GO:0043227,membrane-bounded organelle|GO:0043226,organelle|GO:0043231,intracellular membrane-bounded organelle	GO:0005102,receptor binding|GO:0005488,binding|GO:0005515,protein binding	K22816 CNPY3_4; protein canopy 3/4	Cnpy3
Coq10b	Q3THF9	Coq10b	12.9777	13.6698	12.9562	10.1243	8.89971	9.76123	9.1049	10.788	9.03353	-0.45944	0.066463	-0.47918	0.028003	GO:0006732,coenzyme metabolic process|GO:0006733,oxidoreduction coenzyme metabolic process|GO:0044249,cellular biosynthetic process|GO:0009108,coenzyme biosynthetic process|GO:0044281,small molecule metabolic process|GO:0044283,small molecule biosynthetic process|GO:0006091,generation of precursor metabolites and energy|GO:0044699,single-organism process|GO:1901576,organic substance biosynthetic …	GO:0044464,cell part|GO:0031975,envelope|GO:0043229,intracellular organelle|GO:0043227,membrane-bounded organelle|GO:0043226,organelle|GO:0005737,cytoplasm|GO:0031090,organelle membrane|GO:0016020,membrane|GO:0005740,mitochondrial envelope|GO:0005739,mitochondrion|GO:0031967,organelle envelope|GO:0031966,mitochondrial membrane|GO:0043231,intracellular membrane-bounded organelle|GO:0019866,organel…	GO:0048039,ubiquinone binding|GO:0048038,quinone binding|GO:0048037,cofactor binding|GO:0005488,binding	-	Coq10b
Cstf2t	Q8C7E9	Cstf2t	0.009531	0.004707	0.0064	15.3642	0.002969	0.008132	16.0056	16.7891	0.027696	9.0271	NA	10.069	1.73e-05	GO:0090304,nucleic acid metabolic process|GO:0034641,cellular nitrogen compound metabolic process|GO:0006807,nitrogen compound metabolic process|GO:0043631,RNA polyadenylation|GO:1901360,organic cyclic compound metabolic process|GO:0006139,nucleobase-containing compound metabolic process|GO:0044260,cellular macromolecule metabolic process|GO:0071704,organic substance metabolic process|GO:0010467,…	GO:0043231,intracellular membrane-bounded organelle|GO:0005634,nucleus|GO:0044464,cell part|GO:0005623,cell|GO:0005622,intracellular|GO:0043229,intracellular organelle|GO:0044424,intracellular part|GO:0043227,membrane-bounded organelle|GO:0043226,organelle|GO:0005849,mRNA cleavage factor complex|GO:0031974,membrane-enclosed lumen|GO:0031981,nuclear lumen|GO:0005654,nucleoplasm|GO:0044451,nucleopl…	GO:0097159,organic cyclic compound binding|GO:0044822,poly(A) RNA binding|GO:0000166,nucleotide binding|GO:0036094,small molecule binding|GO:0003723,RNA binding|GO:0003676,nucleic acid binding|GO:1901363,heterocyclic compound binding|GO:1901265,nucleoside phosphate binding|GO:0005488,binding|GO:0003729,mRNA binding	mmu03015,mRNA surveillance pathway	Cstf2t
Ctns-2	P57757	Ctns	3.28105	3.4704	4.1841	2.93284	4.01554	2.20664	2.03692	2.24017	2.09197	-0.039965	0.99988	-0.59319	0.016219	GO:0009628,response to abiotic stimulus|GO:0007616,long-term memory|GO:0007612,learning|GO:0007613,memory|GO:0007610,behavior|GO:0007611,learning or memory|GO:0009167,purine ribonucleoside monophosphate metabolic process|GO:0006820,anion transport|GO:0060322,head development|GO:0044281,small molecule metabolic process|GO:0009161,ribonucleoside monophosphate metabolic process|GO:1901362,organic cy…	GO:0016020,membrane|GO:0000323,lytic vacuole|GO:0044421,extracellular region part|GO:0048770,pigment granule|GO:0043229,intracellular organelle|GO:0043228,non-membrane-bounded organelle|GO:0005773,vacuole|GO:0031988,membrane-bounded vesicle|GO:0043227,membrane-bounded organelle|GO:0043226,organelle|GO:0031224,intrinsic component of membrane|GO:0005856,cytoskeleton|GO:0005764,lysosome|GO:0045111,i…	GO:0000099,sulfur amino acid transmembrane transporter activity|GO:0022891,substrate-specific transmembrane transporter activity|GO:0022892,substrate-specific transporter activity|GO:0005342,organic acid transmembrane transporter activity|GO:0008514,organic anion transmembrane transporter activity|GO:0005215,transporter activity|GO:0008509,anion transmembrane transporter activity|GO:0072349,modif…	mmu04142,Lysosome	Ctns-2
Ddit4	Q9D3F7	Ddit4	30.8434	25.6305	42.2719	19.8323	16.8079	17.5394	17.9277	24.7375	18.5379	-0.8634	0.025573	-0.728	0.16492	GO:0009968(negative regulation of signal transduction)	GO:0005737(cytoplasm)	GO:0071889,14-3-3 protein binding|GO:0005488,binding|GO:0005515,protein binding	K08270 DDIT4, REDD1; DNA-damage-inducible transcript 4,mmu04151,PI3K-Akt signaling pathway|mmu04150,mTOR signaling pathway|mmu05206,MicroRNAs in cancer	Ddit4
Ddr1-2	D6RII6	Ddr1	2.5739	2.41101	1.8406	4.97915	3.82286	3.87357	4.03383	2.06687	1.85764	0.89478	0.007672	0.19745	0.99985	GO:0061302,smooth muscle cell-matrix adhesion|GO:0007160,cell-matrix adhesion|GO:0007165,signal transduction|GO:0007166,cell surface receptor signaling pathway|GO:0007167,enzyme linked receptor protein signaling pathway|GO:0007169,transmembrane receptor protein tyrosine kinase signaling pathway|GO:0071840,cellular component organization or biogenesis|GO:0051716,cellular response to stimulus|GO:00…	GO:0071944,cell periphery|GO:0031226,intrinsic component of plasma membrane|GO:0043226,organelle|GO:0031224,intrinsic component of membrane|GO:0031982,vesicle|GO:0043227,membrane-bounded organelle|GO:0016021,integral component of membrane|GO:0016020,membrane|GO:0031988,membrane-bounded vesicle|GO:0005615,extracellular space|GO:0044459,plasma membrane part|GO:0005887,integral component of plasma m…	GO:0038023,signaling receptor activity|GO:0038062,protein tyrosine kinase collagen receptor activity|GO:0038064,collagen receptor activity|GO:0060089,molecular transducer activity|GO:0044877,macromolecular complex binding|GO:0005488,binding|GO:0004871,signal transducer activity|GO:0016740,transferase activity|GO:0004714,transmembrane receptor protein tyrosine kinase activity|GO:0004713,protein ty…	-	Ddr1-2
Ddr1-3	D6RII6	Ddr1	0.9731	0.798056	1.2322	3.39904	3.58858	3.5591	3.8388	1.71329	1.3844	1.8026	4.41e-16	1.1749	0.3509	GO:0061302,smooth muscle cell-matrix adhesion|GO:0007160,cell-matrix adhesion|GO:0007165,signal transduction|GO:0007166,cell surface receptor signaling pathway|GO:0007167,enzyme linked receptor protein signaling pathway|GO:0007169,transmembrane receptor protein tyrosine kinase signaling pathway|GO:0071840,cellular component organization or biogenesis|GO:0051716,cellular response to stimulus|GO:00…	GO:0071944,cell periphery|GO:0031226,intrinsic component of plasma membrane|GO:0043226,organelle|GO:0031224,intrinsic component of membrane|GO:0031982,vesicle|GO:0043227,membrane-bounded organelle|GO:0016021,integral component of membrane|GO:0016020,membrane|GO:0031988,membrane-bounded vesicle|GO:0005615,extracellular space|GO:0044459,plasma membrane part|GO:0005887,integral component of plasma m…	GO:0038023,signaling receptor activity|GO:0038062,protein tyrosine kinase collagen receptor activity|GO:0038064,collagen receptor activity|GO:0060089,molecular transducer activity|GO:0044877,macromolecular complex binding|GO:0005488,binding|GO:0004871,signal transducer activity|GO:0016740,transferase activity|GO:0004714,transmembrane receptor protein tyrosine kinase activity|GO:0004713,protein ty…	-	Ddr1-3
Derl1	Q99J56	Derl1	58.5543	43.0638	43.0777	45.6433	38.6065	47.4334	21.5795	22.7684	26.4844	-0.1429	0.99988	-1.0547	1.82e-06	GO:0008104,protein localization|GO:0080090,regulation of primary metabolic process|GO:0019222,regulation of metabolic process|GO:0007165,signal transduction|GO:0071840,cellular component organization or biogenesis|GO:0044712,single-organism catabolic process|GO:0044710,single-organism metabolic process|GO:0006986,response to unfolded protein|GO:0010604,positive regulation of macromolecule metabol…	GO:0016020,membrane|GO:0005783,endoplasmic reticulum|GO:0005789,endoplasmic reticulum membrane|GO:0042175,nuclear outer membrane-endoplasmic reticulum membrane network|GO:0043229,intracellular organelle|GO:0030176,integral component of endoplasmic reticulum membrane|GO:0031301,integral component of organelle membrane|GO:0031300,intrinsic component of organelle membrane|GO:0005622,intracellular|GO…	GO:0031625,ubiquitin protein ligase binding|GO:0044389,ubiquitin-like protein ligase binding|GO:0005515,protein binding|GO:0042288,MHC class I protein binding|GO:0051117,ATPase binding|GO:1990381,ubiquitin-specific protease binding|GO:0019899,enzyme binding|GO:0005488,binding|GO:0002020,protease binding|GO:0042287,MHC protein binding|GO:0005102,receptor binding|GO:0004252,serine-type endopeptidas…	mmu04141,Protein processing in endoplasmic reticulum|mmu05014,Amyotrophic lateral sclerosis	Derl1
Dgcr2-2	E9Q548	Gm20518	14.6713	14.8955	14.7447	2.01715	5.13922	5.16296	16.1085	15.9167	15.1964	-1.8559	6.24e-06	0.057503	0.99985	-	GO:0044425,membrane part|GO:0016021,integral component of membrane|GO:0016020,membrane|GO:0031224,intrinsic component of membrane		-	Dgcr2-2
Dnajb1	Q9QYJ3	Dnajb1	32.1097	34.5678	31.9065	33.1642	31.7425	31.3126	23.9638	27.267	25.2074	-0.042688	0.99988	-0.40495	0.01323	GO:0090084,negative regulation of inclusion body assembly|GO:0090083,regulation of inclusion body assembly|GO:0009893,positive regulation of metabolic process|GO:0019222,regulation of metabolic process|GO:0006458,'de novo' protein folding|GO:0051129,negative regulation of cellular component organization|GO:0051128,regulation of cellular component organization|GO:0022607,cellular component assembl…	GO:0031974,membrane-enclosed lumen|GO:0043229,intracellular organelle|GO:0043228,non-membrane-bounded organelle|GO:0043227,membrane-bounded organelle|GO:0043226,organelle|GO:0005737,cytoplasm|GO:0070062,extracellular exosome|GO:0031981,nuclear lumen|GO:0005730,nucleolus|GO:0005634,nucleus|GO:0031988,membrane-bounded vesicle|GO:1903561,extracellular vesicle|GO:0031982,vesicle|GO:0043230,extracellu…	GO:0005488,binding|GO:0005515,protein binding|GO:0030544,Hsp70 protein binding|GO:0031072,heat shock protein binding|GO:0030234,enzyme regulator activity|GO:0051087,chaperone binding|GO:0019899,enzyme binding|GO:0051082,unfolded protein binding|GO:0008047,enzyme activator activity|GO:0060590,ATPase regulator activity|GO:0051117,ATPase binding|GO:0098772,molecular function regulator|GO:0060589,nuc…	mmu04141,Protein processing in endoplasmic reticulum|mmu05164,Influenza A	Dnajb1
Dqx1	Q924H9	Dqx1	0	0	0	0.652748	0.196653	0.397362	0.657242	0	0.429042	8.3989	5.22e-07	8.2239	0.99985	GO:0016070,RNA metabolic process|GO:0006139,nucleobase-containing compound metabolic process|GO:0044260,cellular macromolecule metabolic process|GO:0044238,primary metabolic process|GO:0009987,cellular process|GO:0006725,cellular aromatic compound metabolic process|GO:0010467,gene expression|GO:0044237,cellular metabolic process|GO:0043170,macromolecule metabolic process|GO:0090304,nucleic acid m…	GO:0005737,cytoplasm|GO:0032991,macromolecular complex|GO:0043231,intracellular membrane-bounded organelle|GO:0005634,nucleus|GO:0044464,cell part|GO:0005623,cell|GO:0030529,intracellular ribonucleoprotein complex|GO:0044446,intracellular organelle part|GO:0043229,intracellular organelle|GO:0044428,nuclear part|GO:0044422,organelle part|GO:0044424,intracellular part|GO:0005622,intracellular|GO:00…	GO:0016887,ATPase activity|GO:0008026,ATP-dependent helicase activity|GO:0035639,purine ribonucleoside triphosphate binding|GO:0005488,binding|GO:0003676,nucleic acid binding|GO:0008186,RNA-dependent ATPase activity|GO:0043167,ion binding|GO:1901363,heterocyclic compound binding|GO:0001883,purine nucleoside binding|GO:0001882,nucleoside binding|GO:0043168,anion binding|GO:0042623,ATPase activity,…	-	Dqx1
Dtd2	Q8BHA3	Dtd2	25.9542	26.6182	27.9075	28.8986	28.3453	30.0074	21.3194	21.2632	22.1167	0.097246	0.99988	-0.50336	0.00045005	GO:1901566,organonitrogen compound biosynthetic process|GO:0006450,regulation of translational fidelity|GO:0080090,regulation of primary metabolic process|GO:0019222,regulation of metabolic process|GO:0051246,regulation of protein metabolic process|GO:0031323,regulation of cellular metabolic process|GO:0019752,carboxylic acid metabolic process|GO:0009063,cellular amino acid catabolic process|GO:0…	GO:0005737,cytoplasm|GO:0044464,cell part|GO:0005623,cell|GO:0005622,intracellular|GO:0044424,intracellular part	GO:0016787,hydrolase activity|GO:0051499,D-aminoacyl-tRNA deacylase activity|GO:0051500,D-tyrosyl-tRNA(Tyr) deacylase activity|GO:0016788,hydrolase activity, acting on ester bonds|GO:0003824,catalytic activity|GO:0052689,carboxylic ester hydrolase activity|GO:0002161,aminoacyl-tRNA editing activity|GO:0000049,tRNA binding|GO:0097159,organic cyclic compound binding|GO:0005488,binding|GO:0003676,nu…		Dtd2
Dusp2	Q05922	Dusp2	9.62399	6.70766	9.49979	6.1866	4.98826	5.79201	4.5828	4.47021	3.8551	-0.61577	0.00432	-1.0361	0.00015167	GO:0016311(dephosphorylation),GO:0006470(protein dephosphorylation)	GO:0043231,intracellular membrane-bounded organelle|GO:0005634,nucleus|GO:0044464,cell part|GO:0005623,cell|GO:0005622,intracellular|GO:0043229,intracellular organelle|GO:0044424,intracellular part|GO:0043227,membrane-bounded organelle|GO:0043226,organelle|GO:0016020,membrane|GO:0005635,nuclear envelope|GO:0031965,nuclear membrane|GO:0031967,organelle envelope|GO:0031975,envelope|GO:0044446,intra…	GO:0016791(phosphatase activity),GO:0008138(protein tyrosine/serine/threonine phosphatase activity),GO:0004725(protein tyrosine phosphatase activity),GO:0017017(MAP kinase tyrosine/serine/threonine phosphatase activity)	K04459 DUSP, MKP; dual specificity MAP kinase phosphatase [EC:3.1.3.16 3.1.3.48]	Dusp2
Dusp5	Q1HL35	Dusp5	25.276	23.2495	25.3168	18.1222	14.703	15.8786	9.57755	10.3615	7.8807	-0.53807	0.00235	-1.3512	7.26e-07	GO:0016311(dephosphorylation),GO:0006470(protein dephosphorylation)		GO:0016791(phosphatase activity),GO:0008138(protein tyrosine/serine/threonine phosphatase activity),GO:0004725(protein tyrosine phosphatase activity),GO:0017017(MAP kinase tyrosine/serine/threonine phosphatase activity)	K04459 DUSP, MKP; dual specificity MAP kinase phosphatase [EC:3.1.3.16 3.1.3.48]	Dusp5
Dyrk2	Q5U4C9	Dyrk2	10.3385	8.83524	9.40173	12.1059	10.7378	6.92116	13.6574	14.7416	15.2307	0.078144	0.99988	0.79633	0.0048932	GO:0006468(protein phosphorylation)	GO:0031974,membrane-enclosed lumen|GO:0043229,intracellular organelle|GO:0043227,membrane-bounded organelle|GO:0043226,organelle|GO:0005737,cytoplasm|GO:0031981,nuclear lumen|GO:0005634,nucleus|GO:0030529,intracellular ribonucleoprotein complex|GO:0005654,nucleoplasm|GO:1902494,catalytic complex|GO:1990234,transferase complex|GO:0043234,protein complex|GO:0032991,macromolecular complex|GO:0043231…	GO:0005524(ATP binding),GO:0004672(protein kinase activity)	K18669 DYRK2_3_4; dual specificity tyrosine-phosphorylation-regulated kinase 2/3/4 [EC:2.7.12.1]	Dyrk2
Eef1akmt2	Q9D853	Eef1akmt2	6.16118	5.99065	7.5933	4.86311	4.98771	6.47821	4.40657	4.08142	3.38513	-0.22162	0.99988	-0.64639	0.04057	GO:0032259,methylation|GO:0008152,metabolic process|GO:0006479,protein methylation|GO:0018022,peptidyl-lysine methylation|GO:0008213,protein alkylation|GO:0006807,nitrogen compound metabolic process|GO:0044267,cellular protein metabolic process|GO:0044260,cellular macromolecule metabolic process|GO:0018193,peptidyl-amino acid modification|GO:0071704,organic substance metabolic process|GO:0009987,…	GO:0005737,cytoplasm|GO:0044464,cell part|GO:0005623,cell|GO:0005622,intracellular|GO:0044424,intracellular part|GO:0043231,intracellular membrane-bounded organelle|GO:0005634,nucleus|GO:0043229,intracellular organelle|GO:0043227,membrane-bounded organelle|GO:0043226,organelle	GO:0008168(methyltransferase activity)	K22856 EEF1AKMT2, EFM4, METTL10; EEF1A lysine methyltransferase 2 [EC:2.1.1.-]	Eef1akmt2
Ehd4	Q9EQP2	Ehd4	32.1908	26.7991	30.199	9.48635	11.4965	10.4985	11.0874	25.228	30.3911	-1.5141	7.93e-25	-0.45734	0.99985	GO:0019220,regulation of phosphate metabolic process|GO:0080090,regulation of primary metabolic process|GO:0019222,regulation of metabolic process|GO:0051049,regulation of transport|GO:0006907,pinocytosis|GO:0071840,cellular component organization or biogenesis|GO:0051716,cellular response to stimulus|GO:0010604,positive regulation of macromolecule metabolic process|GO:0018212,peptidyl-tyrosine m…	GO:0055038,recycling endosome membrane|GO:0044421,extracellular region part|GO:0055037,recycling endosome|GO:0043229,intracellular organelle|GO:0071944,cell periphery|GO:0043227,membrane-bounded organelle|GO:0043226,organelle|GO:0010008,endosome membrane|GO:0005737,cytoplasm|GO:0031982,vesicle|GO:0098805,whole membrane|GO:0016020,membrane|GO:0070062,extracellular exosome|GO:0031988,membrane-bound…	GO:0005509(calcium ion binding),GO:0005515(protein binding),GO:0005525(GTP binding)	K12477 EHD4; EH domain-containing protein 4	Ehd4
Elk3	P41971	Elk3	10.0096	9.7255	9.3888	16.4664	9.32036	9.0709	22.0404	17.1937	20.7843	0.25274	0.99988	1.0435	7.73e-09	GO:0080090,regulation of primary metabolic process|GO:0019222,regulation of metabolic process|GO:0072359,circulatory system development|GO:0072358,cardiovascular system development|GO:1901362,organic cyclic compound biosynthetic process|GO:1901360,organic cyclic compound metabolic process|GO:0010605,negative regulation of macromolecule metabolic process|GO:0010604,positive regulation of macromole…	GO:0005737,cytoplasm|GO:0044446,intracellular organelle part|GO:0043231,intracellular membrane-bounded organelle|GO:0031981,nuclear lumen|GO:0043233,organelle lumen|GO:0005634,nucleus|GO:0044464,cell part|GO:0044444,cytoplasmic part|GO:0031974,membrane-enclosed lumen|GO:0005622,intracellular|GO:0005654,nucleoplasm|GO:0070013,intracellular organelle lumen|GO:0043229,intracellular organelle|GO:0044…	GO:0001012,RNA polymerase II regulatory region DNA binding|GO:0001159,core promoter proximal region DNA binding|GO:0001077,transcriptional activator activity, RNA polymerase II core promoter proximal region sequence-specific binding|GO:0005488,binding|GO:0003676,nucleic acid binding|GO:0003677,DNA binding|GO:1901363,heterocyclic compound binding|GO:0043565,sequence-specific DNA binding|GO:0003714…	-	Elk3
Ereg	Q61521	Ereg	3.65671	3.43215	3.24202	2.89901	2.73981	2.96761	1.85014	1.30013	1.52188	-0.31702	0.0013925	-1.2216	0.0079286	GO:0019538,protein metabolic process|GO:0019220,regulation of phosphate metabolic process|GO:0019221,cytokine-mediated signaling pathway|GO:0019222,regulation of metabolic process|GO:0010564,regulation of cell cycle process|GO:0048589,developmental growth|GO:0048584,positive regulation of response to stimulus|GO:0048583,regulation of response to stimulus|GO:0032147,activation of protein kinase ac…	GO:0005615,extracellular space|GO:0031226,intrinsic component of plasma membrane|GO:0016021,integral component of membrane|GO:0016020,membrane|GO:0044464,cell part|GO:0005623,cell|GO:0071944,cell periphery|GO:0005887,integral component of plasma membrane|GO:0005886,plasma membrane|GO:0044425,membrane part|GO:0044459,plasma membrane part|GO:0044421,extracellular region part|GO:0031224,intrinsic co…	GO:0008083,growth factor activity|GO:0070851,growth factor receptor binding|GO:0005154,epidermal growth factor receptor binding|GO:0005488,binding|GO:0005515,protein binding|GO:0005102,receptor binding	mmu04012,ErbB signaling pathway	Ereg
Errfi1	Q99JZ7	Errfi1	144.914	84.3587	108.311	55.0304	71.4542	63.5227	52.1537	51.5511	45.017	-0.83623	0.066463	-1.2201	8.61e-06	GO:0032640,tumor necrosis factor production|GO:0043549,regulation of kinase activity|GO:0019220,regulation of phosphate metabolic process|GO:0080090,regulation of primary metabolic process|GO:0019222,regulation of metabolic process|GO:0048585,negative regulation of response to stimulus|GO:0048583,regulation of response to stimulus|GO:0072359,circulatory system development|GO:0072358,cardiovascula…	GO:0019897,extrinsic component of plasma membrane|GO:0009898,cytoplasmic side of plasma membrane|GO:0019898,extrinsic component of membrane|GO:0043229,intracellular organelle|GO:0071944,cell periphery|GO:0098552,side of membrane|GO:0043227,membrane-bounded organelle|GO:0043226,organelle|GO:0005737,cytoplasm|GO:0005634,nucleus|GO:0016020,membrane|GO:0044459,plasma membrane part|GO:0098562,cytoplas…	GO:0019900,kinase binding|GO:0017124,SH3 domain binding|GO:0019899,enzyme binding|GO:0019901,protein kinase binding|GO:0031267,small GTPase binding|GO:0051020,GTPase binding|GO:0019904,protein domain specific binding|GO:0005515,protein binding|GO:0005488,binding	-	Errfi1
Errfi1-2	Q99JZ7	Errfi1	141.054	90.6594	101.258	68.9552	84.5614	62.7714	50.8417	49.5628	40.389	-0.70322	0.13375	-1.1981	4.06e-06	GO:0032640,tumor necrosis factor production|GO:0043549,regulation of kinase activity|GO:0019220,regulation of phosphate metabolic process|GO:0080090,regulation of primary metabolic process|GO:0019222,regulation of metabolic process|GO:0048585,negative regulation of response to stimulus|GO:0048583,regulation of response to stimulus|GO:0072359,circulatory system development|GO:0072358,cardiovascula…	GO:0019897,extrinsic component of plasma membrane|GO:0009898,cytoplasmic side of plasma membrane|GO:0019898,extrinsic component of membrane|GO:0043229,intracellular organelle|GO:0071944,cell periphery|GO:0098552,side of membrane|GO:0043227,membrane-bounded organelle|GO:0043226,organelle|GO:0005737,cytoplasm|GO:0005634,nucleus|GO:0016020,membrane|GO:0044459,plasma membrane part|GO:0098562,cytoplas…	GO:0008083,growth factor activity|GO:0070851,growth factor receptor binding|GO:0005154,epidermal growth factor receptor binding|GO:0005488,binding|GO:0005515,protein binding|GO:0005102,receptor binding	mmu04012,ErbB signaling pathway	Errfi1-2
Fitm2	P59266	Fitm2	4.01934	8.45244	5.38794	8.65937	11.4924	8.62743	11.8363	13.0816	11.8789	0.61661	0.57877	0.91169	0.00025327	GO:0019915(lipid storage)	GO:0005789(endoplasmic reticulum membrane)	GO:0019900,kinase binding|GO:0017124,SH3 domain binding|GO:0019899,enzyme binding|GO:0019901,protein kinase binding|GO:0031267,small GTPase binding|GO:0051020,GTPase binding|GO:0019904,protein domain specific binding|GO:0005515,protein binding|GO:0005488,binding	-	Fitm2
Fosl1	P48755	Fosl1	38.1903	33.6035	36.0104	32.33	30.87	32.5327	26.2322	25.0117	25.6388	-0.19921	0.047588	-0.45044	0.022687	GO:0006355(regulation of transcription, DNA-templated),GO:0006357(regulation of transcription by RNA polymerase II)	GO:0005783,endoplasmic reticulum|GO:0005789,endoplasmic reticulum membrane|GO:0042175,nuclear outer membrane-endoplasmic reticulum membrane network|GO:0043229,intracellular organelle|GO:0030176,integral component of endoplasmic reticulum membrane|GO:0031301,integral component of organelle membrane|GO:0031300,intrinsic component of organelle membrane|GO:0043227,membrane-bounded organelle|GO:004322…	GO:0003700(DNA-binding transcription factor activity),GO:0003677(DNA binding)	K04502 FOSL1; fos-like antigen 1	Fosl1
Gadd45g	Q9Z111	Gadd45g	197.673	171.472	204.414	146.154	101.805	109.32	117.504	78.2594	78.705	-0.55715	0.013234	-1.011	0.04057	GO:0009628,response to abiotic stimulus|GO:0080090,regulation of primary metabolic process|GO:0019222,regulation of metabolic process|GO:0007612,learning|GO:0007610,behavior|GO:0007611,learning or memory|GO:0007292,female gamete generation|GO:0072359,circulatory system development|GO:0072358,cardiovascular system development|GO:0007296,vitellogenesis|GO:0051412,response to corticosterone|GO:20001…	GO:0098590,plasma membrane region|GO:0031974,membrane-enclosed lumen|GO:0043229,intracellular organelle|GO:0071944,cell periphery|GO:0045202,synapse|GO:0043227,membrane-bounded organelle|GO:0043226,organelle|GO:0097060,synaptic membrane|GO:0031981,nuclear lumen|GO:0005634,nucleus|GO:0016020,membrane|GO:0005654,nucleoplasm|GO:0097458,neuron part|GO:0044456,synapse part|GO:0043005,neuron projection…	GO:0001012,RNA polymerase II regulatory region DNA binding|GO:0001159,core promoter proximal region DNA binding|GO:0001077,transcriptional activator activity, RNA polymerase II core promoter proximal region sequence-specific binding|GO:0001071,nucleic acid binding transcription factor activity|GO:0003676,nucleic acid binding|GO:0003677,DNA binding|GO:1901363,heterocyclic compound binding|GO:00435…	mmu04310,Wnt signaling pathway|mmu05166,Human T-cell leukemia virus 1 infection|mmu04380,Osteoclast differentiation	Gadd45g
Gm13872	Q80X37	Cd44	0.068277	0.045039	0.091617	0.017076	0	0.025049	0	0	0	-1.4705	0.024073	-7.4403	3.25e-05	GO:0007155(cell adhesion)	GO:0016021(integral component of membrane)	GO:0005540(hyaluronic acid binding)	K06256 CD44; CD44 antigen	Cd44
Gm16001		Gm16001	0.310741	0.22667	0.385805	0	0	0	0.194287	0	0.308416	-6.5722	0.0035517	-0.85778	0.99985	-	-	-	-	Gm16001
Gm19345	G3UYD9	Gm19345	0.013927	0	0.036913	1.06856	0.069156	1.3092	0.669097	0.478218	0.049917	6.7393	0.029203	5.594	0.0033441	-	-	-	-	Gm19345
Gm20783		Gm20783	0.566538	0.044302	0.628672	0.029027	0.045308	0.042474	0.028189	0.028798	0.731433	-3.3638	0.0096878	-0.6968	0.99985	-	-	-	-	Gm20783
Gm28321		Gm28321	18.9917	20.9332	28.4658	11.3828	17.3177	13.9087	15.5288	11.8022	12.8556	-0.47485	0.98992	-0.62772	0.024361	GO:0006278(RNA-dependent DNA biosynthetic process),GO:0015074(DNA integration),GO:0006508(proteolysis)	-	GO:0004523(RNA-DNA hybrid ribonuclease activity),GO:0004190(aspartic-type endopeptidase activity),GO:0003676(nucleic acid binding),GO:0003964(RNA-directed DNA polymerase activity)	-	Gm28321
Gm31251		Gm31251	0	0	0	23.925	0	0	0.000496	14.4521	11.7191	24.738	NA	11.579	0.04057	-	-	-	-	Gm31251
Gm35078		Gm35078	0	0	0.000137	0.00994	0.000142	0.000242	10.5097	5.11464	3.87211	1.9382	0.99988	11.888	1.3e-13	-	-	-	-	Gm35078
Gm39420		Gm39420	0.021508	0.128121	0.058415	0.207247	0.23245	0.023159	0.270251	0.314691	0.282661	1.6421	0.99988	2.4603	0.039737	-	-	-	-	Gm39420
Gm39478		Gm39478	0	0	0	0.115486	0.465247	0.10297	0.362388	0.675816	0.287829	5.4324	0.53608	6.3646	0.0075363	-	-	-	-	Gm39478
Gm40121		Gm40121	10.2299	6.15416	9.01138	4.84958	5.63676	5.65149	4.96512	4.83632	5.60083	-0.79395	0.16092	-0.93798	0.014559	-	-	-	-	Gm40121
Gm41553		Gm41553	0	0	0	0.037413	0.054945	0.02732	0.044923	0.116362	0.019019	6.8815	0.0010021	7.4559	0.00025996	-	-	-	-	Gm41553
Grpel2	O88396	Grpel2	7.11358	5.07258	7.80169	2.18032	2.9674	2.03517	2.88651	2.85626	3.76427	-1.702	1.52e-08	-1.2707	1.73e-05	GO:0006457(protein folding)	-	GO:0051087(chaperone binding),GO:0000774(adenyl-nucleotide exchange factor activity),GO:0042803(protein homodimerization activity)	K03687 GRPE; molecular chaperone GrpE	Grpel2
Gstm4	Q8R5I6	Gstm4	15.9904	14.5923	13.356	27.044	27.0633	25.7574	25.0241	25.9469	24.4444	0.92394	2.61e-10	0.81629	1.17e-08	GO:0044248,cellular catabolic process|GO:0006805,xenobiotic metabolic process|GO:0034641,cellular nitrogen compound metabolic process|GO:0006807,nitrogen compound metabolic process|GO:0070887,cellular response to chemical stimulus|GO:0042178,xenobiotic catabolic process|GO:1901360,organic cyclic compound metabolic process|GO:0051716,cellular response to stimulus|GO:0042537,benzene-containing comp…	GO:0005737,cytoplasm|GO:0005829,cytosol|GO:0044464,cell part|GO:0005623,cell|GO:0005622,intracellular|GO:0044444,cytoplasmic part|GO:0044424,intracellular part|GO:0005576,extracellular region|GO:0045171,intercellular bridge|GO:0044421,extracellular region part	GO:1901681,sulfur compound binding|GO:0043168,anion binding|GO:0004364,glutathione transferase activity|GO:0042277,peptide binding|GO:0072341,modified amino acid binding|GO:0003824,catalytic activity|GO:0033218,amide binding|GO:0019899,enzyme binding|GO:0043167,ion binding|GO:0016765,transferase activity, transferring alkyl or aryl (other than methyl) groups|GO:0016740,transferase activity|GO:000…	mmu00980,Metabolism of xenobiotics by cytochrome P450|mmu00982,Drug metabolism - cytochrome P450|mmu05204,Chemical carcinogenesis|mmu00480,Glutathione metabolism	Gstm4
Gtf3c6	Q9D8P7	Gtf3c6	8.84007	8.9961	9.0425	4.83645	5.27983	4.07605	9.08793	5.37374	5.04684	-0.94485	7.49e-08	-0.50058	0.99985	GO:0032774,RNA biosynthetic process|GO:0043933,macromolecular complex subunit organization|GO:0043543,protein acylation|GO:0006473,protein acetylation|GO:0006475,internal protein amino acid acetylation|GO:0090304,nucleic acid metabolic process|GO:0044249,cellular biosynthetic process|GO:0034641,cellular nitrogen compound metabolic process|GO:0006807,nitrogen compound metabolic process|GO:0018193,…	GO:0043234,protein complex|GO:0000127,transcription factor TFIIIC complex|GO:0032991,macromolecular complex|GO:0043231,intracellular membrane-bounded organelle|GO:0005634,nucleus|GO:0044464,cell part|GO:0043229,intracellular organelle|GO:0005623,cell|GO:0005622,intracellular|GO:0044446,intracellular organelle part|GO:0090576,RNA polymerase III transcription factor complex|GO:0044798,nuclear trans…	GO:0003676,nucleic acid binding|GO:0008080,N-acetyltransferase activity|GO:0097159,organic cyclic compound binding|GO:0004402,histone acetyltransferase activity|GO:0016740,transferase activity|GO:0003824,catalytic activity|GO:0016407,acetyltransferase activity|GO:0016746,transferase activity, transferring acyl groups|GO:0016747,transferase activity, transferring acyl groups other than amino-acyl …	K14847 RPF2; ribosome production factor 2	Gtf3c6
H2-D1-2	P01899	H2-D1	66.1814	52.6639	81.4699	39.6765	106.304	34.7135	39.5255	41.7341	35.3847	-0.16237	0.99988	-0.8036	0.0051624	GO:0002449,lymphocyte mediated immunity|GO:0002376,immune system process|GO:0048584,positive regulation of response to stimulus|GO:0048583,regulation of response to stimulus|GO:0002819,regulation of adaptive immune response|GO:0002706,regulation of lymphocyte mediated immunity|GO:0002705,positive regulation of leukocyte mediated immunity|GO:0002703,regulation of leukocyte mediated immunity|GO:003…	GO:0009897,external side of plasma membrane|GO:0005783,endoplasmic reticulum|GO:0044421,extracellular region part|GO:0098576,lumenal side of membrane|GO:0005789,endoplasmic reticulum membrane|GO:0030139,endocytic vesicle|GO:0042175,nuclear outer membrane-endoplasmic reticulum membrane network|GO:0043229,intracellular organelle|GO:0030176,integral component of endoplasmic reticulum membrane|GO:003…	GO:0042277,peptide binding|GO:0003823,antigen binding|GO:0005515,protein binding|GO:0042605,peptide antigen binding|GO:0033218,amide binding|GO:0042608,T cell receptor binding|GO:1901363,heterocyclic compound binding|GO:0044877,macromolecular complex binding|GO:0003723,RNA binding|GO:0003676,nucleic acid binding|GO:0046977,TAP binding|GO:0032403,protein complex binding|GO:0030881,beta-2-microglob…	mmu05166,Human T-cell leukemia virus 1 infection|mmu04940,Type I diabetes mellitus|mmu05169,Epstein-Barr virus infection|mmu05332,Graft-versus-host disease|mmu05203,Viral carcinogenesis|mmu04650,Natural killer cell mediated cytotoxicity|mmu05168,Herpes simplex virus 1 infection|mmu04514,Cell adhesion molecules|mmu05330,Allograft rejection|mmu04612,Antigen processing and presentation|mmu04144,Endo…	H2-D1-2
H2-DMb2-3	F7AD18	H2-DMb2	0.88581	0.922228	0.897225	2.78621	3.08914	1.95017	2.82228	3.90848	3.28589	1.53241	0.0023	1.8563	9.34e-13	GO:0006457,protein folding|GO:0002504,antigen processing and presentation of peptide or polysaccharide antigen via MHC class II|GO:0006458,'de novo' protein folding|GO:0002495,antigen processing and presentation of peptide antigen via MHC class II|GO:0048002,antigen processing and presentation of peptide antigen|GO:0044267,cellular protein metabolic process|GO:0044260,cellular macromolecule metab…	GO:0016020,membrane|GO:0000323,lytic vacuole|GO:0043229,intracellular organelle|GO:0071944,cell periphery|GO:0043227,membrane-bounded organelle|GO:0043226,organelle|GO:0031224,intrinsic component of membrane|GO:0010008,endosome membrane|GO:0005737,cytoplasm|GO:0044446,intracellular organelle part|GO:0031090,organelle membrane|GO:0098796,membrane protein complex|GO:0005773,vacuole|GO:0005771,multi…	GO:0005515,protein binding|GO:0023023,MHC protein complex binding|GO:0044877,macromolecular complex binding|GO:0023026,MHC class II protein complex binding|GO:0003823,antigen binding|GO:0032403,protein complex binding|GO:0005488,binding		H2-DMb2-3
H2-T-ps		H2-T	8.70517	5.7846	8.97398	9.57316	3.54495	4.50767	14.6908	13.8683	13.7935	-0.41668	0.99988	0.81262	0.020225	-	-	-	-	H2-T-ps
H2-T-ps-2		H2-T	9.46453	7.78323	10.9905	11.0287	4.07102	6.32386	16.4378	15.7677	15.4224	-0.40225	0.99988	0.71722	0.0075997	-	-	-	-	H2-T-ps-2
Hes1	P35428	Hes1	199.619	267.463	237.358	135.741	77.193	149.723	152.963	116.112	99.6767	-1.0416	0.043828	-1.0354	0.00010492	GO:0006355(regulation of transcription, DNA-templated)	GO:0005737,cytoplasm|GO:0044446,intracellular organelle part|GO:0043231,intracellular membrane-bounded organelle|GO:0031981,nuclear lumen|GO:0043233,organelle lumen|GO:0005634,nucleus|GO:0044464,cell part|GO:0031974,membrane-enclosed lumen|GO:0005622,intracellular|GO:0005654,nucleoplasm|GO:0070013,intracellular organelle lumen|GO:0043229,intracellular organelle|GO:0044428,nuclear part|GO:0005623,…	GO:0046983(protein dimerization activity),GO:0003677(DNA binding)	K06054 HES1; hairy and enhancer of split 1	Hes1
Hinfp	Q8K1K9	Hinfp	1.6068	3.08307	2.95398	3.5593	2.92626	2.58379	2.76207	2.60674	3.54452	0.96837	0.041113	0.86986	9.77e-05	GO:0008104,protein localization|GO:0080090,regulation of primary metabolic process|GO:0019222,regulation of metabolic process|GO:0000082,G1/S transition of mitotic cell cycle|GO:0000083,regulation of transcription involved in G1/S transition of mitotic cell cycle|GO:1901362,organic cyclic compound biosynthetic process|GO:1901360,organic cyclic compound metabolic process|GO:0044710,single-organism…	GO:0031974,membrane-enclosed lumen|GO:0043229,intracellular organelle|GO:0043228,non-membrane-bounded organelle|GO:0043227,membrane-bounded organelle|GO:0043226,organelle|GO:0016604,nuclear body|GO:0031981,nuclear lumen|GO:0005730,nucleolus|GO:0005634,nucleus|GO:0005654,nucleoplasm|GO:0044451,nucleoplasm part|GO:0043231,intracellular membrane-bounded organelle|GO:0043232,intracellular non-membran…	GO:0042393,histone binding|GO:0001012,RNA polymerase II regulatory region DNA binding|GO:0019899,enzyme binding|GO:0044877,macromolecular complex binding|GO:0005488,binding|GO:0003676,nucleic acid binding|GO:0003677,DNA binding|GO:0001078,transcriptional repressor activity, RNA polymerase II core promoter proximal region sequence-specific binding|GO:1901363,heterocyclic compound binding|GO:004356…		Hinfp
Id1	P20067	Id1	139.164	131.413	146.798	82.1908	56.8775	68.9984	28.4915	13.691	18.4254	-1.0035	8.54e-06	-2.7972	5.85e-24	GO:0001503,ossification|GO:0043933,macromolecular complex subunit organization|GO:0019220,regulation of phosphate metabolic process|GO:0080090,regulation of primary metabolic process|GO:0019222,regulation of metabolic process|GO:0009636,response to toxic substance|GO:0071364,cellular response to epidermal growth factor stimulus|GO:0048583,regulation of response to stimulus|GO:0016358,dendrite dev…	GO:0031974,membrane-enclosed lumen|GO:0043229,intracellular organelle|GO:0043228,non-membrane-bounded organelle|GO:0005622,intracellular|GO:0043227,membrane-bounded organelle|GO:0043226,organelle|GO:0005856,cytoskeleton|GO:0031981,nuclear lumen|GO:0005813,centrosome|GO:0005634,nucleus|GO:0005815,microtubule organizing center|GO:0005654,nucleoplasm|GO:0044430,cytoskeletal part|GO:0005794,Golgi app…	GO:0008022,protein C-terminus binding|GO:0070628,proteasome binding|GO:0047485,protein N-terminus binding|GO:0003700,transcription factor activity, sequence-specific DNA binding|GO:0008134,transcription factor binding|GO:0001071,nucleic acid binding transcription factor activity|GO:0044877,macromolecular complex binding|GO:0005488,binding|GO:0005515,protein binding|GO:0032403,protein complex bind…		Id1
Id3	P41133	Id3	76.4472	59.136	74.9035	33.2606	25.9198	30.3772	16.9644	10.3733	12.6722	-1.206	3.24e-09	-2.4117	1.79e-24	GO:0080090,regulation of primary metabolic process|GO:0019222,regulation of metabolic process|GO:0072359,circulatory system development|GO:0072358,cardiovascular system development|GO:1901362,organic cyclic compound biosynthetic process|GO:1901360,organic cyclic compound metabolic process|GO:0007517,muscle organ development|GO:0010605,negative regulation of macromolecule metabolic process|GO:0048…	GO:0031974,membrane-enclosed lumen|GO:0043229,intracellular organelle|GO:0043228,non-membrane-bounded organelle|GO:0043227,membrane-bounded organelle|GO:0043226,organelle|GO:0005856,cytoskeleton|GO:0031981,nuclear lumen|GO:0005634,nucleus|GO:0005654,nucleoplasm|GO:0005737,cytoplasm|GO:0015630,microtubule cytoskeleton|GO:0043231,intracellular membrane-bounded organelle|GO:0043232,intracellular non…	GO:0046983(protein dimerization activity)	K17694 ID3; DNA-binding protein inhibitor ID3	Id3
Ier3	P46694	Ier3	220.254	180.882	204.709	137.444	114.091	134.827	106.729	87.7972	93.9605	-0.60925	0.00345	-1.0576	0.00030546	GO:0043066(negative regulation of apoptotic process)	GO:0043231,intracellular membrane-bounded organelle|GO:0005634,nucleus|GO:0016020,membrane|GO:0044464,cell part|GO:0005623,cell|GO:0043226,organelle|GO:0043229,intracellular organelle|GO:0044424,intracellular part|GO:0044425,membrane part|GO:0005622,intracellular|GO:0043227,membrane-bounded organelle|GO:0016021,integral component of membrane|GO:0031224,intrinsic component of membrane|GO:0005737,c…		-	Ier3
LOC115486553		LOC105244034	12.4379	4.8296	12.6063	10.0739	11.6099	4.03948	2.60602	3.76298	3.38148	-0.22845	0.99988	-1.046	5.19e-05	-	-	-	-	LOC115486553
Lrrc47	Q505F5	Lrrc47	12.7021	11.8655	9.95886	11.6283	13.447	12.2547	10.9977	10.214	10.0707	0.76011	2.79e-08	-0.067675	0.99985	GO:0019674(NAD metabolic process),GO:0015937(coenzyme A biosynthetic process),GO:0006468(protein phosphorylation),GO:0016567(protein ubiquitination),GO:0006508(proteolysis),GO:0006741(NADP biosynthetic process),GO:0006397(mRNA processing)	GO:0005634(nucleus)	GO:0004826(phenylalanine-tRNA ligase activity),GO:0004222(metalloendopeptidase activity),GO:0004842(ubiquitin-protein transferase activity),GO:0004721(phosphoprotein phosphatase activity),GO:0008237(metallopeptidase activity),GO:0043130(ubiquitin binding),GO:0005524(ATP binding),GO:0005515(protein binding),GO:0003723(RNA binding),GO:0003951(NAD+ kinase activity),GO:0004672(protein kinase activity…	K04536 GNB1; guanine nucleotide-binding protein G(I)/G(S)/G(T) subunit beta-1	Lrrc47
Mapk1ip1l	Q8BH93	Mapk1ip1l	19.5789	20.5575	17.3656	17.7126	19.8843	18.1982	9.4038	10.2077	9.79383	-0.052961	0.99988	-1.0032	2.53e-16	-	-	-	-	Mapk1ip1l
Mcu	Q3UMR5	Mcu	5.19508	3.82384	5.19691	12.2659	11.4824	13.2512	5.28313	12.1907	11.5857	1.3662	2.24e-24	1.033	0.10282	GO:0090087,regulation of peptide transport|GO:0032024,positive regulation of insulin secretion|GO:0008104,protein localization|GO:0051046,regulation of secretion|GO:0051047,positive regulation of secretion|GO:0051049,regulation of transport|GO:0007165,signal transduction|GO:0098771,inorganic ion homeostasis|GO:0051561,positive regulation of mitochondrial calcium ion concentration|GO:0051560,mitoc…	GO:1990246,uniplex complex|GO:0044464,cell part|GO:0098573,intrinsic component of mitochondrial membrane|GO:0031975,envelope|GO:0031305,integral component of mitochondrial inner membrane|GO:0031304,intrinsic component of mitochondrial inner membrane|GO:0043229,intracellular organelle|GO:0031301,integral component of organelle membrane|GO:0031300,intrinsic component of organelle membrane|GO:003259…	GO:0005261,cation channel activity|GO:0005262,calcium channel activity|GO:0005488,binding|GO:0015085,calcium ion transmembrane transporter activity|GO:0072509,divalent inorganic cation transmembrane transporter activity|GO:0022803,passive transmembrane transporter activity|GO:0046873,metal ion transmembrane transporter activity|GO:0042802,identical protein binding|GO:0015291,secondary active tran…		Mcu
Mill2	Q8HWE6	Mill2	1.2714	1.60847	1.49682	1.29595	1.41439	1.27931	1.37523	1.94456	1.64474	-0.93423	0.0068195	-0.21801	0.99985	GO:0042221,response to chemical|GO:0009628,response to abiotic stimulus|GO:0050689,negative regulation of defense response to virus by host|GO:0050688,regulation of defense response to virus|GO:0032101,regulation of response to external stimulus|GO:0001775,cell activation|GO:0050896,response to stimulus|GO:0050687,negative regulation of defense response to virus|GO:0048584,positive regulation of …	GO:0009897,external side of plasma membrane|GO:0046658,anchored component of plasma membrane|GO:0071944,cell periphery|GO:0098552,side of membrane|GO:0031226,intrinsic component of plasma membrane|GO:0031224,intrinsic component of membrane|GO:0031225,anchored component of membrane|GO:0016020,membrane|GO:0044459,plasma membrane part|GO:0043234,protein complex|GO:0009986,cell surface|GO:0005886,pla…	GO:0042277,peptide binding|GO:0005515,protein binding|GO:0042605,peptide antigen binding|GO:0033218,amide binding|GO:0046703,natural killer cell lectin-like receptor binding|GO:0005488,binding|GO:0003823,antigen binding|GO:0005102,receptor binding		Mill2
Naa50	Q6PGB6	Naa50	32.4902	31.8605	31.758	8.17678	30.3528	34.032	21.8117	21.4885	19.6897	-0.56748	0.99988	-0.67931	7.62e-10	GO:0043933,macromolecular complex subunit organization|GO:0006473,protein acetylation|GO:0006475,internal protein amino acid acetylation|GO:0006474,N-terminal protein amino acid acetylation|GO:1903047,mitotic cell cycle process|GO:0022402,cell cycle process|GO:0018193,peptidyl-amino acid modification|GO:0031365,N-terminal protein amino acid modification|GO:0007064,mitotic sister chromatid cohesio…	GO:0031248,protein acetyltransferase complex|GO:0043227,membrane-bounded organelle|GO:0043226,organelle|GO:0005737,cytoplasm|GO:0031982,vesicle|GO:0031415,NatA complex|GO:0031414,N-terminal protein acetyltransferase complex|GO:0031988,membrane-bounded vesicle|GO:1902493,acetyltransferase complex|GO:1902494,catalytic complex|GO:1990234,transferase complex|GO:0032991,macromolecular complex|GO:19035…	GO:0005488,binding|GO:0016410,N-acyltransferase activity|GO:0008080,N-acetyltransferase activity|GO:0052858,peptidyl-lysine N-acetyltransferase activity, acting on acetyl phosphate as donor|GO:0004402,histone acetyltransferase activity|GO:0016740,transferase activity|GO:0005515,protein binding|GO:0003824,catalytic activity|GO:0016407,acetyltransferase activity|GO:0016746,transferase activity, tra…		Naa50
Nfkbiz	Q9EST8	Nfkbiz	21.6022	18.5016	21.8125	14.2861	18.1434	14.1895	11.2439	12.0091	9.74278	-0.53451	0.93713	-0.99478	0.00064738	GO:0006954,inflammatory response|GO:0080090,regulation of primary metabolic process|GO:0019222,regulation of metabolic process|GO:0031326,regulation of cellular biosynthetic process|GO:0031323,regulation of cellular metabolic process|GO:0090304,nucleic acid metabolic process|GO:0044249,cellular biosynthetic process|GO:0034641,cellular nitrogen compound metabolic process|GO:0006807,nitrogen compou…	GO:0043231,intracellular membrane-bounded organelle|GO:0005634,nucleus|GO:0044464,cell part|GO:0005623,cell|GO:0005622,intracellular|GO:0043229,intracellular organelle|GO:0044424,intracellular part|GO:0043227,membrane-bounded organelle|GO:0043226,organelle|GO:0035770,ribonucleoprotein granule|GO:1990904,ribonucleoprotein complex|GO:0031974,membrane-enclosed lumen|GO:0043228,non-membrane-bounded o…	GO:0005515(protein binding)	K14242 NFKBIZ; NF-kappa-B inhibitor zeta	Nfkbiz
Nob1	Q8BW10	Nob1	34.2138	38.6095	41.2992	24.3591	24.7443	24.5024	39.9628	37.717	27.2426	-0.66226	4.52e-05	-0.15777	0.99985	GO:0000469(cleavage involved in rRNA processing),GO:0042274(ribosomal small subunit biogenesis)	GO:0005737,cytoplasm|GO:0043231,intracellular membrane-bounded organelle|GO:0031981,nuclear lumen|GO:0043233,organelle lumen|GO:0005634,nucleus|GO:0005730,nucleolus|GO:0044464,cell part|GO:0043232,intracellular non-membrane-bounded organelle|GO:0031974,membrane-enclosed lumen|GO:0005622,intracellular|GO:0044446,intracellular organelle part|GO:0070013,intracellular organelle lumen|GO:0043229,intra…	GO:0004521(endoribonuclease activity)	K11883 NOB1; RNA-binding protein NOB1	Nob1
Noct	O35710	Noct	16.8212	10.0772	14.6116	9.05978	8.42005	9.30105	7.20438	8.52866	7.70644	-0.56977	0.83319	-0.87398	0.008869	GO:0007623(circadian rhythm)	GO:0005737,cytoplasm|GO:0035770,ribonucleoprotein granule|GO:0043231,intracellular membrane-bounded organelle|GO:0043232,intracellular non-membrane-bounded organelle|GO:0044464,cell part|GO:0005634,nucleus|GO:0000932,P-body|GO:0044444,cytoplasmic part|GO:0005623,cell|GO:0030529,intracellular ribonucleoprotein complex|GO:0043229,intracellular organelle|GO:0043228,non-membrane-bounded organelle|GO:…	GO:0004535(poly(A)-specific ribonuclease activity)	K18764 CCRN4L; nocturnin [EC:3.1.13.4]	Noct
Nova1	Q9JKN6	Nova1	4.2691	4.09633	3.36971	3.06067	3.7937	3.62595	2.34081	1.22191	1.32187	-0.06998	0.99988	-1.16	0.0011959	GO:0080090,regulation of primary metabolic process|GO:0019222,regulation of metabolic process|GO:0031323,regulation of cellular metabolic process|GO:0090304,nucleic acid metabolic process|GO:0034641,cellular nitrogen compound metabolic process|GO:0006807,nitrogen compound metabolic process|GO:0044237,cellular metabolic process|GO:0050789,regulation of biological process|GO:1901360,organic cyclic …	GO:0043231,intracellular membrane-bounded organelle|GO:0031981,nuclear lumen|GO:0043233,organelle lumen|GO:0005634,nucleus|GO:0005730,nucleolus|GO:0044464,cell part|GO:0043232,intracellular non-membrane-bounded organelle|GO:0031974,membrane-enclosed lumen|GO:0005622,intracellular|GO:0044446,intracellular organelle part|GO:0070013,intracellular organelle lumen|GO:0043229,intracellular organelle|GO…	GO:0005488,binding|GO:0097159,organic cyclic compound binding|GO:0044822,poly(A) RNA binding|GO:0003723,RNA binding|GO:0003676,nucleic acid binding|GO:1901363,heterocyclic compound binding|GO:0003729,mRNA binding		Nova1
Nr4a3	Q9QZB6	Nr4a3	1.57079	1.71223	0.857098	0.492672	0.543404	0.770712	0.592142	0.690609	0.526106	-1.1646	0.037129	-1.2152	0.0025809	GO:0044238,primary metabolic process|GO:0060004,reflex|GO:0080090,regulation of primary metabolic process|GO:0019222,regulation of metabolic process|GO:0034110,regulation of homotypic cell-cell adhesion|GO:0048585,negative regulation of response to stimulus|GO:0036475,neuron death in response to oxidative stress|GO:0048583,regulation of response to stimulus|GO:0007610,behavior|GO:0048812,neuron p…	GO:0043234,protein complex|GO:0032991,macromolecular complex|GO:0043231,intracellular membrane-bounded organelle|GO:0005634,nucleus|GO:0044464,cell part|GO:0005623,cell|GO:0005622,intracellular|GO:0043229,intracellular organelle|GO:0005667,transcription factor complex|GO:0044424,intracellular part|GO:0043227,membrane-bounded organelle|GO:0043226,organelle|GO:0005737,cytoplasm|GO:0000323,lytic vac…	GO:0005488,binding|GO:0038023,signaling receptor activity|GO:0003676,nucleic acid binding|GO:0001012,RNA polymerase II regulatory region DNA binding|GO:0001159,core promoter proximal region DNA binding|GO:0060089,molecular transducer activity|GO:0098531,transcription factor activity, direct ligand regulated sequence-specific DNA binding|GO:0001077,transcriptional activator activity, RNA polymeras…	mmu05202,Transcriptional misregulation in cancer	Nr4a3
Nras	E9PVD5	Nras	23.0121	20.5502	23.0953	36.5758	38.0672	39.3032	23.5061	38.3327	18.0131	0.89468	0.001816	0.28581	0.99985	GO:0008104,protein localization|GO:0019220,regulation of phosphate metabolic process|GO:0080090,regulation of primary metabolic process|GO:0019222,regulation of metabolic process|GO:0007165,signal transduction|GO:0051716,cellular response to stimulus|GO:0070727,cellular macromolecule localization|GO:0007519,skeletal muscle tissue development|GO:0048513,animal organ development|GO:0016310,phosphor…	GO:0043229,intracellular organelle|GO:0043227,membrane-bounded organelle|GO:0043226,organelle|GO:0005737,cytoplasm|GO:0031982,vesicle|GO:0016020,membrane|GO:0031988,membrane-bounded vesicle|GO:0005794,Golgi apparatus|GO:0012505,endomembrane system|GO:1903561,extracellular vesicle|GO:0070062,extracellular exosome|GO:0043230,extracellular organelle|GO:0043231,intracellular membrane-bounded organell…	GO:0035639,purine ribonucleoside triphosphate binding|GO:0044877,macromolecular complex binding|GO:0005488,binding|GO:0043167,ion binding|GO:1901363,heterocyclic compound binding|GO:1901265,nucleoside phosphate binding|GO:0001882,nucleoside binding|GO:0043168,anion binding|GO:0016462,pyrophosphatase activity|GO:0000166,nucleotide binding|GO:0032561,guanyl ribonucleotide binding|GO:0001883,purine …		Nras
Orai2	Q8BH10	Orai2	6.7771	7.80607	2.29884	1.29171	2.12362	1.77798	1.10122	6.21837	6.73018	-1.7189	0.0079189	-0.15958	0.99985	GO:0030001,metal ion transport|GO:0044699,single-organism process|GO:0055085,transmembrane transport|GO:0098662,inorganic cation transmembrane transport|GO:0098660,inorganic ion transmembrane transport|GO:0009987,cellular process|GO:0006812,cation transport|GO:0006811,ion transport|GO:0006810,transport|GO:0006816,calcium ion transport|GO:0034220,ion transmembrane transport|GO:0044765,single-organ…	GO:0044463,cell projection part|GO:0044464,cell part|GO:0016021,integral component of membrane|GO:0016020,membrane|GO:0030427,site of polarized growth|GO:0030426,growth cone|GO:0005623,cell|GO:0097458,neuron part|GO:0043005,neuron projection|GO:0044425,membrane part|GO:0042995,cell projection|GO:0031224,intrinsic component of membrane	GO:0022891,substrate-specific transmembrane transporter activity|GO:0015085,calcium ion transmembrane transporter activity|GO:0015279,store-operated calcium channel activity|GO:0022838,substrate-specific channel activity|GO:0005261,cation channel activity|GO:0005262,calcium channel activity|GO:0015267,channel activity|GO:0005216,ion channel activity|GO:0008324,cation transmembrane transporter act…	mmu04020,Calcium signaling pathway	Orai2
PB.11742	Q61382	Traf4	0.101994	0.132163	0.121146	0.54563	0.511543	0.757828	0.434519	0.452422	0.471878	2.2821	0.043073	1.8528	0.054249	GO:0007250(activation of NF-kappaB-inducing kinase activity),GO:0046330(positive regulation of JNK cascade),GO:0042981(regulation of apoptotic process),GO:0007165(signal transduction)	GO:0043229,intracellular organelle|GO:0071944,cell periphery|GO:0043227,membrane-bounded organelle|GO:0005923,bicellular tight junction|GO:0030054,cell junction|GO:0005856,cytoskeleton|GO:0005634,nucleus|GO:0016020,membrane|GO:0043226,organelle|GO:0048471,perinuclear region of cytoplasm|GO:0005737,cytoplasm|GO:0070160,occluding junction|GO:0005911,cell-cell junction|GO:0005886,plasma membrane|GO:…	GO:0008270(zinc ion binding),GO:0005515(protein binding),GO:0046872(metal ion binding)	K09848 TRAF4; TNF receptor-associated factor 4	Traf4
PB.12720		PB.12720	0.038688	0.0808	0.079761	2.49882	2.13842	2.32596	0.054238	0.044232	0.031522	5.2808	8.5e-53	-0.51295	0.99985	GO:0006412(translation)	GO:0005840(ribosome),GO:0005622(intracellular)	GO:0003735(structural constituent of ribosome)	K02929 RP-L44e, RPL44; large subunit ribosomal protein L44e	PB.12720
PB.13686	E9PYG6	Rasa1	0.57745	0.578568	0.627332	0.787074	0.781308	0.890622	0.681648	0.598688	0.696176	0.46348	0.040053	0.11608	0.0211305	GO:0043087(regulation of GTPase activity),GO:0007165(signal transduction)	GO:0009898,cytoplasmic side of plasma membrane|GO:0071944,cell periphery|GO:0098552,side of membrane|GO:0031226,intrinsic component of plasma membrane|GO:0031224,intrinsic component of membrane|GO:0005737,cytoplasm|GO:0001726,ruffle|GO:0016020,membrane|GO:0044459,plasma membrane part|GO:0098562,cytoplasmic side of membrane|GO:0031252,cell leading edge|GO:0005886,plasma membrane|GO:0042995,cell pr…	GO:0005515(protein binding)	K04352 RASA1, RASGAP; Ras GTPase-activating protein 1	Rasa1
PB.14216		PB.14216	0.310196	0.164051	0.176455	0.314406	0.172092	0.225514	0.431617	1.01718	0.930028	0.096906	0.99988	1.7362	0.017541	-	-	-	-	PB.14216
PB.14644		PB.14644	1.79619	2.13294	2.13713	2.01656	3.40978	3.52399	3.49573	4.25429	3.26215	0.29262	0.99988	0.7345	0.001601	GO:0016032(viral process)	-	-	-	PB.14644
PB.15916		PB.15916	0.025064	0.025343	0.109417	1.43762	0.07525	0.053921	0.060284	2.21808	1.78703	3.2137	0.94614	4.5341	0.0049812	GO:0019722(calcium-mediated signaling)	-	GO:0003676(nucleic acid binding)	-	PB.15916
PB.16776		PB.16776	4.08724	3.8348	2.61031	4.17791	4.44746	5.23369	5.81276	8.28809	6.31606	0.38153	0.99988	0.92051	0.0048118	GO:0006278(RNA-dependent DNA biosynthetic process),GO:0006508(proteolysis)	-	GO:0005198(structural molecule activity),GO:0004190(aspartic-type endopeptidase activity),GO:0008270(zinc ion binding),GO:0003676(nucleic acid binding),GO:0003964(RNA-directed DNA polymerase activity)	-	PB.16776
PB.16988	P08046	Egr1	1.38806	1.13188	1.01196	1.0475	1.11898	1.18881	2.09232	2.79459	3.40433	-0.089628	0.99988	1.1886	0.00039146	GO:0051716,cellular response to stimulus|GO:0033233,regulation of protein sumoylation|GO:0071455,cellular response to hyperoxia|GO:0060548,negative regulation of cell death|GO:0046483,heterocycle metabolic process|GO:0071593,lymphocyte aggregation|GO:0009605,response to external stimulus|GO:0034284,response to monosaccharide|GO:0019538,protein metabolic process|GO:0072359,circulatory system devel…	GO:0005581(collagen trimer)	GO:0005201(extracellular matrix structural constituent),GO:0003676(nucleic acid binding)	K09203 EGR1; early growth response protein 1	Egr1
PB.311		PB.311	0.040846	0.024489	0.012826	0.154614	0.025478	0.051942	0.247342	0.309085	0.10556	1.5632	0.99988	2.991	0.0086733	-	-	-	-	PB.311
PB.3692		PB.3692	89.1264	93.1528	89.3882	81.8288	69.714	65.6496	69.1808	67.7982	67.4873	-0.40643	0.75577	-0.50911	0.00025512	GO:0016032(viral process),GO:0015074(DNA integration)	-	GO:0004523(RNA-DNA hybrid ribonuclease activity),GO:0005198(structural molecule activity),GO:0008270(zinc ion binding),GO:0003676(nucleic acid binding)	-	PB.3692
PB.3840		PB.3840	0.365837	0.069919	0.40996	0	0.026124	0.037832	0.44631	0.21026	0.041499	-3.6805	0.038021	-0.32684	0.99985	GO:0055114(oxidation-reduction process)	-	GO:0003676(nucleic acid binding),GO:0051287(NAD binding),GO:0016616(oxidoreductase activity, acting on the CH-OH group of donors, NAD or NADP as acceptor),GO:0005515(protein binding)	K00049 GRHPR; glyoxylate/hydroxypyruvate reductase [EC:1.1.1.79 1.1.1.81]	PB.3840
PB.4110	E9Q606	Actb	64.8783	53.5085	52.7479	37.4306	48.4537	36.8029	40.5362	39.1854	37.5875	-0.4911	0.57877	-0.58084	0.0046087	GO:0016337,single organismal cell-cell adhesion|GO:0043933,macromolecular complex subunit organization|GO:0007596,blood coagulation|GO:0032501,multicellular organismal process|GO:0007599,hemostasis|GO:0044699,single-organism process|GO:0006325,chromatin organization|GO:0043044,ATP-dependent chromatin remodeling|GO:0009611,response to wounding|GO:0016043,cellular component organization|GO:0065007,…	GO:0031248,protein acetyltransferase complex|GO:0016020,membrane|GO:0035770,ribonucleoprotein granule|GO:0005924,cell-substrate adherens junction|GO:0031974,membrane-enclosed lumen|GO:0005623,cell|GO:0043229,intracellular organelle|GO:0043228,non-membrane-bounded organelle|GO:0000785,chromatin|GO:0035267,NuA4 histone acetyltransferase complex|GO:1902562,H4 histone acetyltransferase complex|GO:000…	GO:0019899,enzyme binding|GO:0019894,kinesin binding|GO:0001012,RNA polymerase II regulatory region DNA binding|GO:0001159,core promoter proximal region DNA binding|GO:0001158,enhancer sequence-specific DNA binding|GO:0031491,nucleosome binding|GO:0031490,chromatin DNA binding|GO:0031492,nucleosomal DNA binding|GO:0044877,macromolecular complex binding|GO:0005488,binding|GO:0003676,nucleic acid b…	K05692 ACTB_G1; actin beta/gamma 1	Act1
PB.4111	E9Q606	Actb	73.6097	61.0816	69.014	58.3745	58.9365	46.3052	46.9932	50.0461	47.701	-0.32556	0.99988	-0.52958	0.0031883	GO:0016337,single organismal cell-cell adhesion|GO:0043933,macromolecular complex subunit organization|GO:0007596,blood coagulation|GO:0032501,multicellular organismal process|GO:0007599,hemostasis|GO:0044699,single-organism process|GO:0006325,chromatin organization|GO:0043044,ATP-dependent chromatin remodeling|GO:0009611,response to wounding|GO:0016043,cellular component organization|GO:0065007,…	GO:0031248,protein acetyltransferase complex|GO:0016020,membrane|GO:0035770,ribonucleoprotein granule|GO:0005924,cell-substrate adherens junction|GO:0031974,membrane-enclosed lumen|GO:0005623,cell|GO:0043229,intracellular organelle|GO:0043228,non-membrane-bounded organelle|GO:0000785,chromatin|GO:0035267,NuA4 histone acetyltransferase complex|GO:1902562,H4 histone acetyltransferase complex|GO:000…	GO:0019899,enzyme binding|GO:0019894,kinesin binding|GO:0001012,RNA polymerase II regulatory region DNA binding|GO:0001159,core promoter proximal region DNA binding|GO:0001158,enhancer sequence-specific DNA binding|GO:0031491,nucleosome binding|GO:0031490,chromatin DNA binding|GO:0031492,nucleosomal DNA binding|GO:0044877,macromolecular complex binding|GO:0005488,binding|GO:0003676,nucleic acid b…	K05692 ACTB_G1; actin beta/gamma 1	act1
PB.4987		PB.4987	0.828688	0.903508	0.702573	1.1717	1.50751	1.46764	1.30151	1.7613	1.53644	0.78165	0.043073	0.92395	0.0030313	GO:0006468(protein phosphorylation),GO:0006508(proteolysis)	-	GO:0004181(metallocarboxypeptidase activity),GO:0008270(zinc ion binding),GO:0005515(protein binding),GO:0004672(protein kinase activity),GO:0008168(methyltransferase activity),GO:0046872(metal ion binding),GO:0005524(ATP binding)	K15447 TRM44, METTL19; tRNASer (uridine44-2'-O)-methyltransferase [EC:2.1.1.211]	PB.4987
PB.5209	P12850	Cxcl1	1.21294	0.942063	1.07129	1.15232	0.997899	1.84176	3.44428	2.40273	4.8612	0.29351	0.99988	1.6891	2.62e-05	GO:0006955(immune response)	GO:0005576(extracellular region)	GO:0008009(chemokine activity)	K05505 CXCL1_2_3, GRO; C-X-C motif chemokine 1/2/3	cxcl1
PB.5477		PB.5477	2.48341	0.980905	2.48288	0.786198	0.237888	0.216311	0.260529	0.2902	1.33223	-2.2708	0.022605	-1.6873	0.56701	GO:0016070(RNA metabolic process),GO:0008033(tRNA processing)	-	GO:0004526(ribonuclease P activity),GO:0004540(ribonuclease activity)	K03537 POP5; ribonuclease P/MRP protein subunit POP5 [EC:3.1.26.5]	PB.5477
PB.5688		PB.5688	1.94792	2.32533	1.92437	2.44543	7.11055	7.05712	2.42545	6.76728	2.63692	1.5001	0.043073	0.94193	0.89516	-	-	-	K19374 DNAJC30; DnaJ homolog subfamily C member 30	PB.5688
PB.576		PB.576	0.184907	0.204787	0.148408	1.76271	6.27043	6.275	4.41308	0.179476	6.29008	4.3226	4.41e-16	4.1363	0.061861	GO:0055114(oxidation-reduction process)	-	GO:0003824(catalytic activity),GO:0050660(flavin adenine dinucleotide binding),GO:0071949(FAD binding),GO:0016491(oxidoreductase activity)	K18204 D2HGDH; D-2-hydroxyglutarate dehydrogenase [EC:1.1.99.39]	PB.576
PB.7198		PB.7198	0.457874	0.405363	0.421605	0.750505	0.814232	0.686402	0.735041	0.672265	0.481918	0.84233	0.025409	0.51167	0.99985	-	-	-	-	PB.7198
PB.8230		PB.8230	0.0764	0.659661	1.06348	0.000753	0.893804	0.000322	0.001077	0.005252	0.000873	-1.0186	0.99988	-6.6982	8.61e-06	GO:0048013(ephrin receptor signaling pathway)	GO:0016020(membrane)	GO:0046875(ephrin receptor binding)	K05463 EFNB; ephrin-B	PB.8230
PB.9773		PB.9773	0.012765	0.028803	0.074706	0.027921	0.023576	0.024315	0.487014	0.407713	0.63176	-0.642	0.99988	3.6402	6.74e-08	-	-	GO:0016757(transferase activity, transferring glycosyl groups)	K05286 PIGB; phosphatidylinositol glycan, class B [EC:2.4.1.-]	PB.9773
Pbx2	O35984	Pbx2	3.94561	4.34531	3.79384	4.00951	4.31735	2.55441	3.32001	3.26335	2.11836	-0.29052	0.99988	-1.1729	2.26e-05	GO:0006355(regulation of transcription, DNA-templated)	GO:0005634(nucleus)	GO:0003700(DNA-binding transcription factor activity),GO:0003677(DNA binding),GO:0043565(sequence-specific DNA binding)	K15609 PBX2; pre-B-cell leukemia transcription factor 2	Pbx2
Pcid2	Q8BFV2	Pcid2	4.02166	4.82722	4.43378	5.98119	4.35405	5.62132	6.47337	6.7791	7.44192	0.63337	0.99988	0.82871	3.28e-08	GO:0006508(proteolysis)	GO:0043234,protein complex|GO:0032991,macromolecular complex|GO:0043231,intracellular membrane-bounded organelle|GO:0005634,nucleus|GO:0044464,cell part|GO:0005623,cell|GO:0005622,intracellular|GO:0043229,intracellular organelle|GO:0005667,transcription factor complex|GO:0044424,intracellular part|GO:0043227,membrane-bounded organelle|GO:0043226,organelle	GO:0004252(serine-type endopeptidase activity)	-	Pcid2
Pcmtd2	Q8BHD8	Pcmtd2	17.5266	21.9769	19.6639	30.3316	32.2037	29.721	18.4284	37.0719	31.5881	0.51671	0.038021	0.4326	0.99985	GO:0006479,protein methylation|GO:0044267,cellular protein metabolic process|GO:0044260,cellular macromolecule metabolic process|GO:0044238,primary metabolic process|GO:0019538,protein metabolic process|GO:0009987,cellular process|GO:0006464,cellular protein modification process|GO:0043170,macromolecule metabolic process|GO:0008213,protein alkylation|GO:0071704,organic substance metabolic process…	GO:0005737,cytoplasm|GO:0044464,cell part|GO:0005623,cell|GO:0005622,intracellular|GO:0044424,intracellular part	GO:0003824,catalytic activity|GO:0008757,S-adenosylmethionine-dependent methyltransferase activity|GO:0008276,protein methyltransferase activity|GO:0016741,transferase activity, transferring one-carbon groups|GO:0016740,transferase activity|GO:0008171,O-methyltransferase activity|GO:0051998,protein carboxyl O-methyltransferase activity|GO:0010340,carboxyl-O-methyltransferase activity|GO:0008168,m…	-	Pcmtd2
Pdcl	Q9DBX2	Pdcl	7.54703	8.09773	7.08735	19.9777	21.7142	19.8234	8.60168	7.26113	6.79526	1.4427	7.84e-34	-0.040569	0.99985	GO:0022607,cellular component assembly|GO:0009892,negative regulation of metabolic process|GO:0080090,regulation of primary metabolic process|GO:0019222,regulation of metabolic process|GO:0070271,protein complex biogenesis|GO:0043933,macromolecular complex subunit organization|GO:0031324,negative regulation of cellular metabolic process|GO:0031323,regulation of cellular metabolic process|GO:19026…	GO:0005737,cytoplasm|GO:0044464,cell part|GO:0005623,cell|GO:0005622,intracellular|GO:0044424,intracellular part|GO:0043226,organelle|GO:0005929,cilium	GO:0032403,protein complex binding|GO:0044877,macromolecular complex binding|GO:0005488,binding|GO:0005515,protein binding|GO:0008479,queuine tRNA-ribosyltransferase activity|GO:0003824,catalytic activity|GO:0016740,transferase activity|GO:0016757,transferase activity, transferring glycosyl groups|GO:0016763,transferase activity, transferring pentosyl groups	-	Pdcl
Pgbd1	Q3V0V1	Pgbd1	1.56581	1.3191	1.23029	3.61353	3.19708	2.63463	1.24168	1.62811	1.18261	1.0521	5.22e-07	0.060099	0.99985	-	-	GO:0005515,protein binding|GO:0042802,identical protein binding|GO:0005488,binding	-	Pgbd1
Phc3	Q8CHP6	Phc3	4.29529	4.42299	2.09158	4.52311	4.67925	5.59937	3.27657	4.24356	4.91511	1.669	2.08e-07	0.99247	0.99985	-	GO:0005634(nucleus)	GO:0008270(zinc ion binding),GO:0005515(protein binding)	K11458 PHC3, EDR3; polyhomeotic-like protein 3	Phc3
Ptp4a1	Q63739	Ptp4a1	11.1675	10.2842	11.2654	9.51983	10.5389	7.07508	7.34463	6.64357	8.68194	-0.3235	0.99988	-0.60121	0.00026526	GO:0016311,dephosphorylation|GO:0006470,protein dephosphorylation|GO:0006928,movement of cell or subcellular component|GO:0032501,multicellular organismal process|GO:0035335,peptidyl-tyrosine dephosphorylation|GO:0007275,multicellular organism development|GO:0044699,single-organism process|GO:0044267,cellular protein metabolic process|GO:0044260,cellular macromolecule metabolic process|GO:0050789…	GO:0005783,endoplasmic reticulum|GO:0044421,extracellular region part|GO:0009898,cytoplasmic side of plasma membrane|GO:0043229,intracellular organelle|GO:0043228,non-membrane-bounded organelle|GO:0098552,side of membrane|GO:0043227,membrane-bounded organelle|GO:0043226,organelle|GO:0005856,cytoskeleton|GO:0005819,spindle|GO:0031982,vesicle|GO:0005634,nucleus|GO:0016020,membrane|GO:0031988,membra…	GO:0016787,hydrolase activity|GO:0016791,phosphatase activity|GO:0004727,prenylated protein tyrosine phosphatase activity|GO:0004725,protein tyrosine phosphatase activity|GO:0016788,hydrolase activity, acting on ester bonds|GO:0042578,phosphoric ester hydrolase activity|GO:0003824,catalytic activity|GO:0004721,phosphoprotein phosphatase activity|GO:0008138,protein tyrosine/serine/threonine phosph…	-	Ptp4a1
Ptp4a2-2	O70274	Ptp4a2	32.6136	35.0327	29.9071	41.9059	60.0143	48.9714	111.77	36.8366	30.8977	0.83482	0.029203	0.9703	0.65112	GO:0016311(dephosphorylation),GO:0006470(protein dephosphorylation)	GO:0044421,extracellular region part|GO:0043229,intracellular organelle|GO:0071944,cell periphery|GO:0043227,membrane-bounded organelle|GO:0043226,organelle|GO:0005737,cytoplasm|GO:0031982,vesicle|GO:0016020,membrane|GO:0031988,membrane-bounded vesicle|GO:0012505,endomembrane system|GO:0005886,plasma membrane|GO:1903561,extracellular vesicle|GO:0070062,extracellular exosome|GO:0043230,extracellul…	GO:0004725(protein tyrosine phosphatase activity),GO:0016791(phosphatase activity),GO:0008138(protein tyrosine/serine/threonine phosphatase activity)	K18041 PTP4A; protein tyrosine phosphatase type IVA [EC:3.1.3.48]	Ptp4a2-2
Rai1	Q61818	Rai1	5.01688	5.29224	5.1166	7.10338	8.37283	4.7417	9.70933	7.5757	10.121	0.2922	0.99988	0.73643	0.00093587	GO:0032922,circadian regulation of gene expression|GO:0080090,regulation of primary metabolic process|GO:0019222,regulation of metabolic process|GO:0001501,skeletal system development|GO:0035264,multicellular organism growth|GO:1901362,organic cyclic compound biosynthetic process|GO:1901360,organic cyclic compound metabolic process|GO:0048589,developmental growth|GO:0048511,rhythmic process|GO:00…	GO:0005737,cytoplasm|GO:0044446,intracellular organelle part|GO:0043231,intracellular membrane-bounded organelle|GO:0031981,nuclear lumen|GO:0043233,organelle lumen|GO:0005634,nucleus|GO:0044464,cell part|GO:0044444,cytoplasmic part|GO:0031974,membrane-enclosed lumen|GO:0005622,intracellular|GO:0005654,nucleoplasm|GO:0070013,intracellular organelle lumen|GO:0043229,intracellular organelle|GO:0044…	GO:0005488,binding|GO:0044212,transcription regulatory region DNA binding|GO:0046914,transition metal ion binding|GO:0043169,cation binding|GO:0097159,organic cyclic compound binding|GO:0000975,regulatory region DNA binding|GO:0001067,regulatory region nucleic acid binding|GO:0043167,ion binding|GO:0035326,enhancer binding|GO:0003676,nucleic acid binding|GO:0003677,DNA binding|GO:0046872,metal io…	-	Rai1
Rlf	E9Q532	Rlf	11.4117	11.3983	8.4633	9.62647	2.69388	10.5553	3.12861	2.70603	2.75142	-0.41035	0.99988	-1.9671	4.51e-30	GO:0006996,organelle organization|GO:0006139,nucleobase-containing compound metabolic process|GO:0051276,chromosome organization|GO:0044260,cellular macromolecule metabolic process|GO:0044238,primary metabolic process|GO:1901360,organic cyclic compound metabolic process|GO:0009987,cellular process|GO:0006725,cellular aromatic compound metabolic process|GO:0016043,cellular component organization|G…	-	GO:0043169,cation binding|GO:0046872,metal ion binding|GO:0005488,binding|GO:0043167,ion binding|GO:0097159,organic cyclic compound binding|GO:1901363,heterocyclic compound binding|GO:0003676,nucleic acid binding	-	Rlf
Rps28-3	P62858	Rps28	0.469109	0.746874	0.42324	0.04462	34.2228	0.037843	37.2589	29.0181	2.87218	4.2963	NA	5.2952	5.84e-05	GO:0015931,nucleobase-containing compound transport|GO:0051169,nuclear transport|GO:0044238,primary metabolic process|GO:0044699,single-organism process|GO:0050657,nucleic acid transport|GO:0090304,nucleic acid metabolic process|GO:0044249,cellular biosynthetic process|GO:0034641,cellular nitrogen compound metabolic process|GO:0006807,nitrogen compound metabolic process|GO:0034645,cellular macrom…	GO:0022626,cytosolic ribosome|GO:0022627,cytosolic small ribosomal subunit|GO:0043229,intracellular organelle|GO:0043228,non-membrane-bounded organelle|GO:0030529,intracellular ribonucleoprotein complex|GO:0043227,membrane-bounded organelle|GO:0043226,organelle|GO:0015935,small ribosomal subunit|GO:0005737,cytoplasm|GO:0031982,vesicle|GO:0031988,membrane-bounded vesicle|GO:0005576,extracellular r…	GO:0097159,organic cyclic compound binding|GO:0044822,poly(A) RNA binding|GO:0005198,structural molecule activity|GO:0003735,structural constituent of ribosome|GO:0003723,RNA binding|GO:0003676,nucleic acid binding|GO:1901363,heterocyclic compound binding|GO:0005488,binding	-	Rps28-3
Rrm2b	Q6PEE3	Rrm2b	41.3068	44.8847	55.3039	52.3452	39.7916	37.6676	41.7061	40.6707	39.7074	-0.39472	0.99988	-0.42575	0.022163	GO:2001234,negative regulation of apoptotic signaling pathway|GO:2001233,regulation of apoptotic signaling pathway|GO:0048585,negative regulation of response to stimulus|GO:0048583,regulation of response to stimulus|GO:0009165,nucleotide biosynthetic process|GO:0003014,renal system process|GO:0007165,signal transduction|GO:1901362,organic cyclic compound biosynthetic process|GO:0071840,cellular c…	GO:0031974,membrane-enclosed lumen|GO:0043229,intracellular organelle|GO:0043227,membrane-bounded organelle|GO:0043226,organelle|GO:0005737,cytoplasm|GO:0070062,extracellular exosome|GO:0031981,nuclear lumen|GO:0005634,nucleus|GO:0005739,mitochondrion|GO:0031988,membrane-bounded vesicle|GO:0005654,nucleoplasm|GO:1903561,extracellular vesicle|GO:0031982,vesicle|GO:0043230,extracellular organelle|G…	GO:0043169,cation binding|GO:0016725,oxidoreductase activity, acting on CH or CH2 groups|GO:0003824,catalytic activity|GO:0016728,oxidoreductase activity, acting on CH or CH2 groups, disulfide as acceptor|GO:0043167,ion binding|GO:0004748,ribonucleoside-diphosphate reductase activity, thioredoxin disulfide as acceptor|GO:0005488,binding|GO:0046872,metal ion binding|GO:0016491,oxidoreductase activ…	-	Rrm2b
Serpine1	P22777	Serpine1	192.443	127.537	164.122	102.849	100.111	103.394	79.0507	89.6483	80.7894	-0.6531	0.077891	-0.94444	4.08e-05	GO:2001234,negative regulation of apoptotic signaling pathway|GO:2001236,regulation of extrinsic apoptotic signaling pathway|GO:2001237,negative regulation of extrinsic apoptotic signaling pathway|GO:0007599,hemostasis|GO:0080090,regulation of primary metabolic process|GO:0019222,regulation of metabolic process|GO:2001233,regulation of apoptotic signaling pathway|GO:0051049,regulation of transpor…	GO:0043230,extracellular organelle|GO:0070062,extracellular exosome|GO:0044421,extracellular region part|GO:0043227,membrane-bounded organelle|GO:0031988,membrane-bounded vesicle|GO:0031012,extracellular matrix|GO:0005576,extracellular region|GO:0005615,extracellular space|GO:1903561,extracellular vesicle|GO:0065010,extracellular membrane-bounded organelle|GO:0043226,organelle|GO:0031982,vesicle|…	GO:0004866,endopeptidase inhibitor activity|GO:0061135,endopeptidase regulator activity|GO:0061134,peptidase regulator activity|GO:0005102,receptor binding|GO:0019899,enzyme binding|GO:0002020,protease binding|GO:0005515,protein binding|GO:0030414,peptidase inhibitor activity|GO:0004867,serine-type endopeptidase inhibitor activity|GO:0004857,enzyme inhibitor activity|GO:0098772,molecular function…	-	Serpine1
Slc23a3	Q60850	Slc23a3	1.98595	0.93755	1.65918	3.19187	3.72186	2.75525	3.74867	4.63086	3.14666	1.0952	0.068981	1.3359	0.0026709	GO:0006810,transport|GO:0009987,cellular process|GO:0051179,localization|GO:0044765,single-organism transport|GO:0044763,single-organism cellular process|GO:1902578,single-organism localization|GO:0051234,establishment of localization|GO:0055085,transmembrane transport|GO:0044699,single-organism process	GO:0005737,cytoplasm|GO:0016021,integral component of membrane|GO:0016020,membrane|GO:0044464,cell part|GO:0005623,cell|GO:0005622,intracellular|GO:0044424,intracellular part|GO:0044425,membrane part|GO:0031224,intrinsic component of membrane	GO:0005215,transporter activity|GO:0022857,transmembrane transporter activity	-	Slc23a3
Smarcd2	Q99JR8	Smarcd2	15.9238	16.4735	18.3028	24.3182	24.2994	23.9027	16.9241	24.3168	17.5534	0.50097	0.0068195	0.16931	0.99985	GO:0034728,nucleosome organization|GO:0080090,regulation of primary metabolic process|GO:0019222,regulation of metabolic process|GO:0043933,macromolecular complex subunit organization|GO:0031326,regulation of cellular biosynthetic process|GO:0031323,regulation of cellular metabolic process|GO:0016070,RNA metabolic process|GO:0090304,nucleic acid metabolic process|GO:0044249,cellular biosynthetic …	GO:0031974,membrane-enclosed lumen|GO:0043229,intracellular organelle|GO:0043228,non-membrane-bounded organelle|GO:0000785,chromatin|GO:0000228,nuclear chromosome|GO:0043227,membrane-bounded organelle|GO:0043226,organelle|GO:0070603,SWI/SNF superfamily-type complex|GO:0031981,nuclear lumen|GO:0005634,nucleus|GO:0044454,nuclear chromosome part|GO:0016514,SWI/SNF complex|GO:0005694,chromosome|GO:00…	GO:0001012,RNA polymerase II regulatory region DNA binding|GO:0001159,core promoter proximal region DNA binding|GO:0001158,enhancer sequence-specific DNA binding|GO:0031491,nucleosome binding|GO:0031490,chromatin DNA binding|GO:0031492,nucleosomal DNA binding|GO:0044877,macromolecular complex binding|GO:0005488,binding|GO:0003676,nucleic acid binding|GO:0003677,DNA binding|GO:1901363,heterocyclic…	-	Smarcd2
Snai1	Q02085	Snai1	16.8351	18.6024	16.716	13.6976	12.2624	12.3765	10.5909	10.4673	10.6704	-0.45112	0.10714	-0.75051	7.73e-09	GO:2001234,negative regulation of apoptotic signaling pathway|GO:0006775,fat-soluble vitamin metabolic process|GO:0060556,regulation of vitamin D biosynthetic process|GO:0080090,regulation of primary metabolic process|GO:0019222,regulation of metabolic process|GO:2001233,regulation of apoptotic signaling pathway|GO:2000242,negative regulation of reproductive process|GO:0048585,negative regulation…	GO:0005737,cytoplasm|GO:0043231,intracellular membrane-bounded organelle|GO:0005634,nucleus|GO:0044464,cell part|GO:0005623,cell|GO:0005622,intracellular|GO:0043229,intracellular organelle|GO:0044424,intracellular part|GO:0043227,membrane-bounded organelle|GO:0043226,organelle|GO:0005721,pericentric heterochromatin|GO:0043232,intracellular non-membrane-bounded organelle|GO:0005829,cytosol|GO:0044…	GO:0001012,RNA polymerase II regulatory region DNA binding|GO:0019899,enzyme binding|GO:0005488,binding|GO:0003676,nucleic acid binding|GO:0003677,DNA binding|GO:0001078,transcriptional repressor activity, RNA polymerase II core promoter proximal region sequence-specific binding|GO:1901363,heterocyclic compound binding|GO:0043565,sequence-specific DNA binding|GO:0043167,ion binding|GO:0046872,met…	mmu04520,Adherens junction	Snai1
Snx11	Q91WL6	Snx11	3.55132	3.8685	3.93829	3.83928	2.08057	2.45756	2.28005	2.40303	2.71654	-0.45243	0.99988	-0.68	0.023756	GO:0008104,protein localization|GO:0071840,cellular component organization or biogenesis|GO:0070727,cellular macromolecule localization|GO:0006886,intracellular protein transport|GO:0016043,cellular component organization|GO:0071702,organic substance transport|GO:0033036,macromolecule localization|GO:0034613,cellular protein localization|GO:0009987,cellular process|GO:0006810,transport|GO:0045184…	GO:0005737,cytoplasm|GO:0043231,intracellular membrane-bounded organelle|GO:0005768,endosome|GO:0016020,membrane|GO:0044464,cell part|GO:0044444,cytoplasmic part|GO:0005623,cell|GO:0019898,extrinsic component of membrane|GO:0043229,intracellular organelle|GO:0012505,endomembrane system|GO:0044424,intracellular part|GO:0044425,membrane part|GO:0005622,intracellular|GO:0043227,membrane-bounded orga…	GO:0043168,anion binding|GO:0035091,phosphatidylinositol binding|GO:0005543,phospholipid binding|GO:0008289,lipid binding|GO:0043167,ion binding|GO:0005488,binding|GO:1901981,phosphatidylinositol phosphate binding	-	Snx11
Snx27	Q3UHD6	Snx27	8.48623	12.2364	11.8356	14.6339	19.8493	18.7697	20.2043	17.6178	20.429	0.69097	0.15193	0.80631	0.0020879	GO:0008104,protein localization|GO:1990126,retrograde transport, endosome to plasma membrane|GO:0008333,endosome to lysosome transport|GO:0023052,signaling|GO:0007165,signal transduction|GO:0007041,lysosomal transport|GO:0042221,response to chemical|GO:0050789,regulation of biological process|GO:0044699,single-organism process|GO:0051716,cellular response to stimulus|GO:0070727,cellular macromole…	GO:0031974,membrane-enclosed lumen|GO:0043229,intracellular organelle|GO:0071944,cell periphery|GO:0043227,membrane-bounded organelle|GO:0043226,organelle|GO:0010008,endosome membrane|GO:0005737,cytoplasm|GO:0030904,retromer complex|GO:0031090,organelle membrane|GO:0031981,nuclear lumen|GO:0070013,intracellular organelle lumen|GO:0005634,nucleus|GO:0016020,membrane|GO:0098805,whole membrane|GO:00…	GO:0043168,anion binding|GO:0005515,protein binding|GO:0035091,phosphatidylinositol binding|GO:0005543,phospholipid binding|GO:0032266,phosphatidylinositol-3-phosphate binding|GO:0043167,ion binding|GO:0005488,binding|GO:0008289,lipid binding|GO:1901981,phosphatidylinositol phosphate binding|GO:0005102,receptor binding|GO:0035255,ionotropic glutamate receptor binding|GO:0035254,glutamate receptor…	-	Snx27
Sox9	Q04887	Sox9	15.9944	14.7986	15.3555	11.1946	11.9395	11.6579	11.2545	10.0616	9.97135	-0.41725	0.016048	-0.59552	0.00010492	GO:0001667,ameboidal-type cell migration|GO:0001657,ureteric bud development|GO:0001501,skeletal system development|GO:0001502,cartilage condensation|GO:0001503,ossification|GO:2000736,regulation of stem cell differentiation|GO:0098773,skin epidermis development|GO:0014032,neural crest cell development|GO:0014033,neural crest cell differentiation|GO:0051716,cellular response to stimulus|GO:001403…	GO:0031974,membrane-enclosed lumen|GO:0043229,intracellular organelle|GO:0043227,membrane-bounded organelle|GO:0043226,organelle|GO:0031981,nuclear lumen|GO:0005634,nucleus|GO:0005654,nucleoplasm|GO:0044798,nuclear transcription factor complex|GO:0043234,protein complex|GO:0032991,macromolecular complex|GO:0043231,intracellular membrane-bounded organelle|GO:0043233,organelle lumen|GO:0044464,cell…	GO:0019899,enzyme binding|GO:0001158,enhancer sequence-specific DNA binding|GO:0001077,transcriptional activator activity, RNA polymerase II core promoter proximal region sequence-specific binding|GO:0044877,macromolecular complex binding|GO:0005488,binding|GO:0003676,nucleic acid binding|GO:0003677,DNA binding|GO:0043425,bHLH transcription factor binding|GO:1901363,heterocyclic compound binding|…	mmu04024,cAMP signaling pathway	Sox9
Spast	Q9QYY8	Spast	5.86464	5.93441	6.07495	8.50185	8.34027	8.38894	6.43761	8.36822	8.54318	0.43313	0.0067964	0.29367	0.99985	GO:0031110,regulation of microtubule polymerization or depolymerization|GO:0031112,positive regulation of microtubule polymerization or depolymerization|GO:0031114,regulation of microtubule depolymerization|GO:0031117,positive regulation of microtubule depolymerization|GO:0048468,cell development|GO:0034214,protein hexamerization|GO:0071840,cellular component organization or biogenesis|GO:0045787…	GO:0005783,endoplasmic reticulum|GO:0044421,extracellular region part|GO:0044464,cell part|GO:0043229,intracellular organelle|GO:0043228,non-membrane-bounded organelle|GO:0005815,microtubule organizing center|GO:0005874,microtubule|GO:0043226,organelle|GO:0031224,intrinsic component of membrane|GO:0005856,cytoskeleton|GO:0005819,spindle|GO:0070062,extracellular exosome|GO:0031410,cytoplasmic vesi…	GO:0035639,purine ribonucleoside triphosphate binding|GO:0048487,beta-tubulin binding|GO:0044877,macromolecular complex binding|GO:0005488,binding|GO:0016887,ATPase activity|GO:0043167,ion binding|GO:1901363,heterocyclic compound binding|GO:0001883,purine nucleoside binding|GO:0001882,nucleoside binding|GO:0043168,anion binding|GO:0042623,ATPase activity, coupled|GO:0008568,microtubule-severing A…	-	Spast
Spry4	Q9WTP2	Spry4	14.1531	12.4549	11.2948	7.71903	8.65903	8.06462	8.12361	8.60131	7.66072	-0.64312	0.0016838	-0.67349	0.00018986	GO:0009966(regulation of signal transduction),GO:0007275(multicellular organism development)	GO:0016020(membrane)	GO:0005488,binding|GO:0005515,protein binding	K17385 SPRY4; protein sprouty homolog 4	Spry4
Ssr3	Q9DCF9	Ssr3	73.8742	53.0218	111.861	94.6485	72.2524	22.6344	24.0266	26.7666	32.8633	-0.30862	0.99988	-1.5004	1.49e-05	GO:0006614(SRP-dependent cotranslational protein targeting to membrane)	GO:0016021(integral component of membrane)	-	K13251 SSR3; translocon-associated protein subunit gamma	Ssr3
Stat6	P52633	Stat6	24.2558	24.4455	21.4214	31.5054	33.3425	33.5179	30.28	33.468	33.878	0.48828	0.00456	0.50786	0.0078623	GO:0006355(regulation of transcription, DNA-templated),GO:0007165(signal transduction)	GO:0031974,membrane-enclosed lumen|GO:0043229,intracellular organelle|GO:0043228,non-membrane-bounded organelle|GO:0000785,chromatin|GO:0000228,nuclear chromosome|GO:0043227,membrane-bounded organelle|GO:0043226,organelle|GO:0005737,cytoplasm|GO:0031981,nuclear lumen|GO:0005634,nucleus|GO:0005654,nucleoplasm|GO:0044454,nuclear chromosome part|GO:0005694,chromosome|GO:0000790,nuclear chromatin|GO:…	GO:0003700(DNA-binding transcription factor activity),GO:0003677(DNA binding)	K11225 STAT6; signal transducer and activator of transcription 6	Stat6
Taf7	Q9R1C0	Taf7	6.78029	6.16689	8.04201	5.68157	4.87533	5.7419	4.71596	3.91069	4.42243	-0.37285	0.99988	-0.71972	0.0059838	GO:0043549,regulation of kinase activity|GO:0019220,regulation of phosphate metabolic process|GO:0035065,regulation of histone acetylation|GO:0019222,regulation of metabolic process|GO:0035067,negative regulation of histone acetylation|GO:0006473,protein acetylation|GO:0030518,intracellular steroid hormone receptor signaling pathway|GO:0006475,internal protein amino acid acetylation|GO:0007165,si…	GO:0031248,protein acetyltransferase complex|GO:0032806,carboxy-terminal domain protein kinase complex|GO:0008023,transcription elongation factor complex|GO:0008024,cyclin/CDK positive transcription elongation factor complex|GO:0030880,RNA polymerase complex|GO:0044464,cell part|GO:0031974,membrane-enclosed lumen|GO:0090575,RNA polymerase II transcription factor complex|GO:0005623,cell|GO:0016591…	GO:0019899,enzyme binding|GO:0005488,binding|GO:0003676,nucleic acid binding|GO:0003677,DNA binding|GO:1901363,heterocyclic compound binding|GO:0003713,transcription coactivator activity|GO:0003712,transcription cofactor activity|GO:0042809,vitamin D receptor binding|GO:0000989,transcription factor activity, transcription factor binding|GO:0000988,transcription factor activity, protein binding|GO…	mmu03022,Basal transcription factors	Taf7
Tas1r3	Q925D8	Tas1r3	0.08866	0.091258	0.157754	0.054462	0.814476	0.228463	1.61442	0.121038	1.09025	1.5957	0.99988	2.9249	0.018964	GO:0009593,detection of chemical stimulus|GO:0023052,signaling|GO:0007165,signal transduction|GO:0042221,response to chemical|GO:0050909,sensory perception of taste|GO:0050789,regulation of biological process|GO:0044699,single-organism process|GO:0051716,cellular response to stimulus|GO:0001582,detection of chemical stimulus involved in sensory perception of sweet taste|GO:0065007,biological regu…	GO:1903768,taste receptor complex|GO:0043235,receptor complex|GO:0032991,macromolecular complex|GO:0031226,intrinsic component of plasma membrane|GO:0016021,integral component of membrane|GO:0016020,membrane|GO:0044464,cell part|GO:0005623,cell|GO:1903767,sweet taste receptor complex|GO:0043234,protein complex|GO:0071944,cell periphery|GO:0005887,integral component of plasma membrane|GO:0005886,p…	GO:0004930,G-protein coupled receptor activity|GO:0038023,signaling receptor activity|GO:0033041,sweet taste receptor activity|GO:0005515,protein binding|GO:0008527,taste receptor activity|GO:0060089,molecular transducer activity|GO:0004888,transmembrane signaling receptor activity|GO:0004872,receptor activity|GO:0004871,signal transducer activity|GO:0005488,binding|GO:0099600,transmembrane recep…	mmu04973,Carbohydrate digestion and absorption|mmu04742,Taste transduction	Tas1r3
Tfrc	Q62351	Tfrc	49.391	43.4153	44.8562	27.7331	25.7867	27.6888	39.9074	36.4407	47.9914	-0.76683	1.75e-08	-0.17821	0.99985	GO:0008104,protein localization|GO:0060249,anatomical structure homeostasis|GO:0032846,positive regulation of homeostatic process|GO:0032844,regulation of homeostatic process|GO:0055072,iron ion homeostasis|GO:0006826,iron ion transport|GO:0055076,transition metal ion homeostasis|GO:0098771,inorganic ion homeostasis|GO:0010042,response to manganese ion|GO:0055082,cellular chemical homeostasis|GO:…	GO:0009897,external side of plasma membrane|GO:0055038,recycling endosome membrane|GO:0044421,extracellular region part|GO:0055037,recycling endosome|GO:0098552,side of membrane|GO:0048770,pigment granule|GO:0043229,intracellular organelle|GO:0071944,cell periphery|GO:0005905,clathrin-coated pit|GO:1990712,HFE-transferrin receptor complex|GO:0043227,membrane-bounded organelle|GO:0043226,organelle…	GO:0038024,cargo receptor activity|GO:0031072,heat shock protein binding|GO:0060089,molecular transducer activity|GO:0004872,receptor activity|GO:0003676,nucleic acid binding|GO:1901363,heterocyclic compound binding|GO:0008565,protein transporter activity|GO:0022884,macromolecule transmembrane transporter activity|GO:0046915,transition metal ion transmembrane transporter activity|GO:0030544,Hsp70…	mmu04640,Hematopoietic cell lineage|mmu04144,Endocytosis|mmu04066,HIF-1 signaling pathway|mmu04145,Phagosome	Tfrc
Thbs1	P35441	Thbs1	3.51594	3.15393	3.05375	1.67107	2.1837	1.55921	1.50432	1.06313	0.709359	-0.84502	0.03801	-1.5881	0.0019861	GO:0007155(cell adhesion)	GO:0005576(extracellular region)	GO:0005509(calcium ion binding),GO:0005515(protein binding)	K16857 THBS1; thrombospondin 1	Thbs1
Tmbim1	Q8BJZ3	Tmbim1	12.0577	13.113	7.41681	3.22769	4.31598	3.03631	7.23917	4.30146	8.40959	-1.6561	7.32e-08	-0.73994	0.85002	-	-	-	-	Tmbim1
Tmem263	Q9DAM7	Tmem263	17.2792	19.9167	19.009	19.8943	18.428	19.2134	5.74918	5.67075	6.09484	0.028807	0.99988	-1.8194	8.87e-42	GO:0006355(regulation of transcription, DNA-templated)	GO:0044425,membrane part|GO:0016021,integral component of membrane|GO:0016020,membrane|GO:0031224,intrinsic component of membrane	GO:0003690(double-stranded DNA binding)	-	Tmem263
Tnf-2	P06804	Tnf2	1.20424	0.809761	1.13849	0.465716	0.563496	0.464182	0.471362	0.414656	0.464544	-1.0947	0.011908	-1.2272	0.035673	GO:0033157,regulation of intracellular protein transport|GO:0051169,nuclear transport|GO:0051043,regulation of membrane protein ectodomain proteolysis|GO:0051044,positive regulation of membrane protein ectodomain proteolysis|GO:0051046,regulation of secretion|GO:0051047,positive regulation of secretion|GO:0051048,negative regulation of secretion|GO:0051049,regulation of transport|GO:0002706,regul…	GO:0009897,external side of plasma membrane|GO:0044421,extracellular region part|GO:0055037,recycling endosome|GO:0043229,intracellular organelle|GO:0071944,cell periphery|GO:0098552,side of membrane|GO:0043227,membrane-bounded organelle|GO:0043226,organelle|GO:0031224,intrinsic component of membrane|GO:0005737,cytoplasm|GO:0031982,vesicle|GO:0016023,cytoplasmic, membrane-bounded vesicle|GO:00312…	GO:0005126,cytokine receptor binding|GO:0044212,transcription regulatory region DNA binding|GO:0032813,tumor necrosis factor receptor superfamily binding|GO:0002020,protease binding|GO:0005515,protein binding|GO:0097159,organic cyclic compound binding|GO:0000975,regulatory region DNA binding|GO:0001067,regulatory region nucleic acid binding|GO:0019899,enzyme binding|GO:0005125,cytokine activity|G…	mmu05323,Rheumatoid arthritis|mmu05143,African trypanosomiasis|mmu05321,Inflammatory bowel disease|mmu05205,Proteoglycans in cancer|mmu04668,TNF signaling pathway|mmu04920,Adipocytokine signaling pathway|mmu05322,Systemic lupus erythematosus|mmu04664,Fc epsilon RI signaling pathway|mmu04660,T cell receptor signaling pathway|mmu05410,Hypertrophic cardiomyopathy|mmu04621,NOD-like receptor signaling…	Tnf-2
Tnf-3	P06804	Tnf3	1.51764	1.22899	1.31345	0.926197	0.968762	0.943929	0.577814	0.450918	0.620156	-0.516182	0.009293	-1.2413	0.018909	GO:0033157,regulation of intracellular protein transport|GO:0051169,nuclear transport|GO:0051043,regulation of membrane protein ectodomain proteolysis|GO:0051044,positive regulation of membrane protein ectodomain proteolysis|GO:0051046,regulation of secretion|GO:0051047,positive regulation of secretion|GO:0051048,negative regulation of secretion|GO:0051049,regulation of transport|GO:0002706,regul…	GO:0009897,external side of plasma membrane|GO:0044421,extracellular region part|GO:0055037,recycling endosome|GO:0043229,intracellular organelle|GO:0071944,cell periphery|GO:0098552,side of membrane|GO:0043227,membrane-bounded organelle|GO:0043226,organelle|GO:0031224,intrinsic component of membrane|GO:0005737,cytoplasm|GO:0031982,vesicle|GO:0016023,cytoplasmic, membrane-bounded vesicle|GO:00312…	GO:0005126,cytokine receptor binding|GO:0044212,transcription regulatory region DNA binding|GO:0032813,tumor necrosis factor receptor superfamily binding|GO:0002020,protease binding|GO:0005515,protein binding|GO:0097159,organic cyclic compound binding|GO:0000975,regulatory region DNA binding|GO:0001067,regulatory region nucleic acid binding|GO:0019899,enzyme binding|GO:0005125,cytokine activity|G…	mmu05323,Rheumatoid arthritis|mmu05143,African trypanosomiasis|mmu05321,Inflammatory bowel disease|mmu05205,Proteoglycans in cancer|mmu04668,TNF signaling pathway|mmu04920,Adipocytokine signaling pathway|mmu05322,Systemic lupus erythematosus|mmu04664,Fc epsilon RI signaling pathway|mmu04660,T cell receptor signaling pathway|mmu05410,Hypertrophic cardiomyopathy|mmu04621,NOD-like receptor signaling…	Tnf-3
Tnf-4	P06804	Tnf4	1.30951	1.22536	1.2355	0.562863	0.88685	0.968019	0.513922	0.450918	0.536323	-0.53579	0.023539	-1.2064	0.020108	GO:0033157,regulation of intracellular protein transport|GO:0051169,nuclear transport|GO:0051043,regulation of membrane protein ectodomain proteolysis|GO:0051044,positive regulation of membrane protein ectodomain proteolysis|GO:0051046,regulation of secretion|GO:0051047,positive regulation of secretion|GO:0051048,negative regulation of secretion|GO:0051049,regulation of transport|GO:0002706,regul…	GO:0009897,external side of plasma membrane|GO:0044421,extracellular region part|GO:0055037,recycling endosome|GO:0043229,intracellular organelle|GO:0071944,cell periphery|GO:0098552,side of membrane|GO:0043227,membrane-bounded organelle|GO:0043226,organelle|GO:0031224,intrinsic component of membrane|GO:0005737,cytoplasm|GO:0031982,vesicle|GO:0016023,cytoplasmic, membrane-bounded vesicle|GO:00312…	GO:0005126,cytokine receptor binding|GO:0044212,transcription regulatory region DNA binding|GO:0032813,tumor necrosis factor receptor superfamily binding|GO:0002020,protease binding|GO:0005515,protein binding|GO:0097159,organic cyclic compound binding|GO:0000975,regulatory region DNA binding|GO:0001067,regulatory region nucleic acid binding|GO:0019899,enzyme binding|GO:0005125,cytokine activity|G…	mmu05323,Rheumatoid arthritis|mmu05143,African trypanosomiasis|mmu05321,Inflammatory bowel disease|mmu05205,Proteoglycans in cancer|mmu04668,TNF signaling pathway|mmu04920,Adipocytokine signaling pathway|mmu05322,Systemic lupus erythematosus|mmu04664,Fc epsilon RI signaling pathway|mmu04660,T cell receptor signaling pathway|mmu05410,Hypertrophic cardiomyopathy|mmu04621,NOD-like receptor signaling…	Tnf-4
Trib2	Q8K4K3	Trib2	12.8193	17.6598	15.0206	17.3555	26.3385	25.1714	17.6928	15.8556	21.9404	0.84299	0.023473	0.52315	0.47922	GO:0043549,regulation of kinase activity|GO:0032436,positive regulation of proteasomal ubiquitin-dependent protein catabolic process|GO:0080090,regulation of primary metabolic process|GO:0032434,regulation of proteasomal ubiquitin-dependent protein catabolic process|GO:0048583,regulation of response to stimulus|GO:0042035,regulation of cytokine biosynthetic process|GO:0007165,signal transduction|…	GO:0005856,cytoskeleton|GO:0005737,cytoplasm|GO:0043231,intracellular membrane-bounded organelle|GO:0043232,intracellular non-membrane-bounded organelle|GO:0005634,nucleus|GO:0044464,cell part|GO:0005623,cell|GO:0005622,intracellular|GO:0043229,intracellular organelle|GO:0043228,non-membrane-bounded organelle|GO:0044424,intracellular part|GO:0043227,membrane-bounded organelle|GO:0043226,organelle	GO:0044389,ubiquitin-like protein ligase binding|GO:0019207,kinase regulator activity|GO:0019901,protein kinase binding|GO:0019899,enzyme binding|GO:0005488,binding|GO:0055103,ligase regulator activity|GO:0098772,molecular function regulator|GO:1901363,heterocyclic compound binding|GO:1901265,nucleoside phosphate binding|GO:0055106,ubiquitin-protein transferase regulator activity|GO:0031434,mitog…	-	Trib2
Vamp7	P70280	Vamp7	9.25568	9.16261	8.20412	13.9988	13.5706	13.4771	8.9468	8.67603	9.49094	0.6828	9.26e-06	-0.0022194	0.99985	GO:0033157,regulation of intracellular protein transport|GO:0006887,exocytosis|GO:0032388,positive regulation of intracellular transport|GO:0051046,regulation of secretion|GO:0051047,positive regulation of secretion|GO:0002446,neutrophil mediated immunity|GO:0051049,regulation of transport|GO:0032386,regulation of intracellular transport|GO:0048584,positive regulation of response to stimulus|GO:0…	GO:0097458,neuron part|GO:0042995,cell projection|GO:0016020,membrane|GO:0000323,lytic vacuole|GO:0005783,endoplasmic reticulum|GO:0044421,extracellular region part|GO:0045177,apical part of cell|GO:0005789,endoplasmic reticulum membrane|GO:0030139,endocytic vesicle|GO:0031984,organelle subcompartment|GO:0043229,intracellular organelle|GO:0071944,cell periphery|GO:0045202,synapse|GO:0005773,vacuo…	GO:0000149,SNARE binding|GO:0019905,syntaxin binding|GO:0005488,binding|GO:0005515,protein binding|GO:0005484,SNAP receptor activity	mmu04130,SNARE interactions in vesicular transport	Vamp7
Wdr46-4	Q9Z0H1	Wdr46	11.563	11.1938	11.5043	9.50998	8.43822	8.12691	8.08338	8.80655	9.51932	-0.49496	0.36844	-0.68079	2.23e-05	GO:0033157,regulation of intracellular protein transport|GO:0008104,protein localization|GO:0032388,positive regulation of intracellular transport|GO:0051049,regulation of transport|GO:0032386,regulation of intracellular transport|GO:0071840,cellular component organization or biogenesis|GO:0070727,cellular macromolecule localization|GO:0048518,positive regulation of biological process|GO:0016482,…	GO:0032040,small-subunit processome|GO:0030686,90S preribosome|GO:0031974,membrane-enclosed lumen|GO:0030684,preribosome|GO:0043229,intracellular organelle|GO:0043228,non-membrane-bounded organelle|GO:0043227,membrane-bounded organelle|GO:0043226,organelle|GO:0031981,nuclear lumen|GO:0005730,nucleolus|GO:0005634,nucleus|GO:0030529,intracellular ribonucleoprotein complex|GO:0032991,macromolecular …	GO:0005515(protein binding)	K14768 UTP7, WDR46; U3 small nucleolar RNA-associated protein 7	Wdr46-4
Zfp11	P10751	Zfp11	1.46223	1.42884	1.27093	2.07998	2.0914	2.11622	1.96198	1.96024	1.83758	0.58144	0.044419	0.42952	0.42947	GO:0080090,regulation of primary metabolic process|GO:0019222,regulation of metabolic process|GO:0031326,regulation of cellular biosynthetic process|GO:0031323,regulation of cellular metabolic process|GO:0090304,nucleic acid metabolic process|GO:0044249,cellular biosynthetic process|GO:0034641,cellular nitrogen compound metabolic process|GO:0006807,nitrogen compound metabolic process|GO:0034645,c…	GO:0043231,intracellular membrane-bounded organelle|GO:0005634,nucleus|GO:0044464,cell part|GO:0005623,cell|GO:0005622,intracellular|GO:0043229,intracellular organelle|GO:0044424,intracellular part|GO:0043227,membrane-bounded organelle|GO:0043226,organelle	GO:0043169,cation binding|GO:0003700,transcription factor activity, sequence-specific DNA binding|GO:0097159,organic cyclic compound binding|GO:0043167,ion binding|GO:0005488,binding|GO:0003676,nucleic acid binding|GO:0003677,DNA binding|GO:0046872,metal ion binding|GO:1901363,heterocyclic compound binding|GO:0001071,nucleic acid binding transcription factor activity|GO:0044212,transcription regu…	-	Zfp11
Zfp617	Q91WM0	Zfp617	3.82856	2.99756	2.54583	5.6987	6.29828	7.58386	7.54943	6.96461	5.90557	1.048	0.00015667	1.0266	5.19e-05	GO:0080090,regulation of primary metabolic process|GO:0019222,regulation of metabolic process|GO:0031326,regulation of cellular biosynthetic process|GO:0031323,regulation of cellular metabolic process|GO:0090304,nucleic acid metabolic process|GO:0044249,cellular biosynthetic process|GO:0034641,cellular nitrogen compound metabolic process|GO:0006807,nitrogen compound metabolic process|GO:0034645,c…	GO:0044464,cell part|GO:0005623,cell|GO:0005622,intracellular	GO:0043169,cation binding|GO:0097159,organic cyclic compound binding|GO:0043167,ion binding|GO:0005488,binding|GO:0003676,nucleic acid binding|GO:0046872,metal ion binding|GO:1901363,heterocyclic compound binding	-	Zfp617
Zfp787	Q8BIF9	Znf787	12.0173	14.6744	12.8555	14.4129	14.0017	13.8584	8.88341	8.50691	8.45834	0.075758	0.99988	-0.63444	0.0003432	GO:0080090,regulation of primary metabolic process|GO:0019222,regulation of metabolic process|GO:0031326,regulation of cellular biosynthetic process|GO:0031323,regulation of cellular metabolic process|GO:0090304,nucleic acid metabolic process|GO:0044249,cellular biosynthetic process|GO:0034641,cellular nitrogen compound metabolic process|GO:0006807,nitrogen compound metabolic process|GO:0034645,c…	GO:0043231,intracellular membrane-bounded organelle|GO:0005634,nucleus|GO:0044464,cell part|GO:0005623,cell|GO:0005622,intracellular|GO:0043229,intracellular organelle|GO:0044424,intracellular part|GO:0043227,membrane-bounded organelle|GO:0043226,organelle	GO:0043169,cation binding|GO:0097159,organic cyclic compound binding|GO:0043167,ion binding|GO:0005488,binding|GO:0003676,nucleic acid binding|GO:0003677,DNA binding|GO:0046872,metal ion binding|GO:1901363,heterocyclic compound binding	-	Zfp787
Zfp882	D3Z7G7	Zfp882	4.3521	5.1084	6.04631	1.97099	3.35596	2.35432	2.38108	3.59171	2.68663	-0.81552	0.02998	-0.5579	0.48049	GO:0019068(virion assembly),GO:0006468(protein phosphorylation),GO:0006098(pentose-phosphate shunt),GO:0035556(intracellular signal transduction),GO:0006400(tRNA modification),GO:0016032(viral process),GO:0005975(carbohydrate metabolic process),GO:0006355(regulation of transcription, DNA-templated)	GO:0005856(cytoskeleton),GO:0016020(membrane),GO:0000813(ESCRT I complex),GO:0005622(intracellular)	GO:0003676(nucleic acid binding),GO:0004715(non-membrane spanning protein tyrosine kinase activity),GO:0004713(protein tyrosine kinase activity),GO:0004672(protein kinase activity),GO:0005524(ATP binding),GO:0005525(GTP binding),GO:0017057(6-phosphogluconolactonase activity),GO:0003924(GTPase activity),GO:0003824(catalytic activity),GO:0005515(protein binding)	K10375 TPM4; tropomyosin 4	Zfp882
